# Supplementary material for: Crystal structure of 1,3-dimethyl-3-phenyl­pyrrolidine-2,5-dione: a clinically used anti­convulsant
Source: Acta Crystallogr Sect E Struct Rep Online. 2014 Aug 1;70(Pt 9):o942–3. doi: 10.1107/S1600536814016717 (PMC4186160; doi:10.1107/S1600536814016717)
Supplement: Supplementary file 1 [file e-70-0o942-sup1.cif]

##############################################################################
#                                                                            #
# This CIF contains the data in a paper accepted for publication in          #
# Acta Crystallographica Section E. It conforms to the requirements of       #
# Notes for Authors for Acta Crystallographica Section E, and has been       #
# peer reviewed under the auspices of the IUCr Commission on Journals.       #
#                                                                            #
# Full details of the Crystallographic Information File format               #
# are given in the paper "The Crystallographic Information File (CIF):       #
# a New Standard Archive File for Crystallography" by S. R. Hall, F. H.      #
# Allen and I. D. Brown [Acta Cryst. (1991), A47, 655-685].                  #
#                                                                            #
# The current version of the core CIF dictionary is obtainable from          #
# ftp://ftp.iucr.org/pub/cif_core.dic.                                       #
#                                                                            #
# Software is freely available for graphical display of the structure(s)     #
# in this CIF. For information consult the CIF software page                 #
# http://www.iucr.org/resources/cif/software.                                #
#                                                                            #
# This file may be used for bona fide research purposes within the           #
# scientific community so long as proper attribution is given to the journal # 
# article from which it was obtained.                                        #
#                                                                            #
##############################################################################
data_global
_audit_creation_method     'from SHELXL97 CIF and IUCr SHELXL97-template'
_journal_date_recd_electronic     2014-07-12
_journal_date_accepted     2014-07-18
_journal_name_full     'Acta Crystallographica, Section E'
_journal_year     2014
_journal_volume     70
_journal_issue      9
_journal_page_first     o942
_journal_page_last     o943
_journal_paper_category     HO
_journal_paper_doi     10.1107/S1600536814016717
_journal_coeditor_code     SU2755
_publ_contact_author_name     'Carlos Ordonez'
_publ_contact_author_address
;
Department of Chemistry & Biology, New Mexico Highlands University,
803 University Avenue, Las Vegas, NM 87701, USA
;
_publ_contact_author_email     'carloso14@msn.com'
_publ_contact_author_fax     '+1-505-454-3202'
_publ_contact_author_phone     '+1-609-412-9231'
_publ_section_title
;
Crystal structure of 1,3-dimethyl-3-phenylpyrrolidine-2,5-dione: a clinically
used anticonvulsant
;
loop_
    _publ_author_name
    _publ_author_footnote
    _publ_author_address
    'Carlos Ordonez' .
;
Department of Chemistry & Biology, New Mexico Highlands University,
803 University Avenue, Las Vegas, NM 87701, USA
;
    'Ilia M. Pavlovetc' .
;
Department of Engineering Photonics,
St Petersburg National Research University of Information Technologies,
Mechanics and Optics (ITMO University),
49 Kronverkskiy Avenue, St Petersburg 197101, Russian Federation
;
    'Victor N. Khrustalev' .
;
X-Ray Structural Centre,
A.N. Nesmeyanov Institute of Organoelement Compounds,
Russian Academy of Sciences,
28 Vavilov Street, B-334, Moscow 119991, Russian Federation
;
data_I
_audit_creation_method     SHELXL-97
_database_code_depnum_ccdc_archive     'CCDC 1015037'
_chemical_name_systematic
;
1,3-Dimethyl-3-phenylpyrrolidine-2,5-dione
;
_chemical_name_common     ?
_chemical_formula_moiety     'C12 H13 N O2'
_chemical_formula_sum     'C12 H13 N O2'
_chemical_formula_iupac     'C12 H13 N O2'
_chemical_formula_weight     203.23
_chemical_melting_point     ?
_symmetry_cell_setting     monoclinic
_symmetry_space_group_name_H-M     'P 21/c'
_symmetry_space_group_name_Hall     '-P 2ybc'
loop_
    _symmetry_equiv_pos_as_xyz
    'x, y, z'
    '-x, y+1/2, -z+1/2'
    '-x, -y, -z'
    'x, -y-1/2, z-1/2'
_cell_length_a     10.517(5)
_cell_length_b     7.383(3)
_cell_length_c     13.568(6)
_cell_angle_alpha     90.00
_cell_angle_beta     102.332(6)
_cell_angle_gamma     90.00
_cell_volume     1029.2(8)
_cell_formula_units_Z     4
_cell_measurement_reflns_used     2487
_cell_measurement_theta_min     4.29
_cell_measurement_theta_max     30.43
_cell_measurement_temperature     100(2)
_exptl_crystal_description     'prism'
_exptl_crystal_colour     'colourless'
_exptl_crystal_size_max     0.45
_exptl_crystal_size_mid     0.35
_exptl_crystal_size_min     0.25
_exptl_crystal_density_diffrn     1.312
_exptl_crystal_density_meas     ?
_exptl_crystal_density_method     ?
_exptl_crystal_F_000     432
_exptl_absorpt_coefficient_mu     0.090
_exptl_absorpt_correction_type     multi-scan
_exptl_absorpt_process_details     '(SADABS; Bruker, 2005)'
_exptl_absorpt_correction_T_min     0.961
_exptl_absorpt_correction_T_max     0.978
_exptl_special_details     ?
_diffrn_ambient_temperature     100(2)
_diffrn_radiation_type     MoK\a
_diffrn_radiation_wavelength     0.71073
_diffrn_radiation_source     'fine-focus sealed tube'
_diffrn_radiation_monochromator     graphite
_diffrn_measurement_device_type     'Bruker SMART APEXII CCD area-detector'
_diffrn_measurement_method     '\f and \w scans'
_diffrn_detector_area_resol_mean     ?
_diffrn_reflns_number     11948
_diffrn_reflns_av_R_equivalents     0.0387
_diffrn_reflns_av_sigmaI/netI     0.0351
_diffrn_reflns_theta_min     4.29
_diffrn_reflns_theta_max     30.69
_diffrn_reflns_theta_full     30.69
_diffrn_measured_fraction_theta_max     0.993
_diffrn_measured_fraction_theta_full     0.993
_diffrn_reflns_limit_h_min     -14
_diffrn_reflns_limit_h_max     15
_diffrn_reflns_limit_k_min     -10
_diffrn_reflns_limit_k_max     10
_diffrn_reflns_limit_l_min     -19
_diffrn_reflns_limit_l_max     19
_refine_special_details
;
 Refinement of F^2^ against ALL reflections.  The weighted R-factor wR and
 goodness of fit S are based on F^2^, conventional R-factors R are based
 on F, with F set to zero for negative F^2^. The threshold expression of
 F^2^ > 2sigma(F^2^) is used only for calculating R-factors(gt) etc. and is
 not relevant to the choice of reflections for refinement.  R-factors based
 on F^2^ are statistically about twice as large as those based on F, and R-
 factors based on ALL data will be even larger.
;
_reflns_number_total     3170
_reflns_number_gt     2401
_reflns_threshold_expression     I>2\s(I)
_refine_ls_structure_factor_coef     Fsqd
_refine_ls_matrix_type     full
_refine_ls_R_factor_all     0.0613
_refine_ls_R_factor_gt     0.0431
_refine_ls_wR_factor_gt     0.1040
_refine_ls_wR_factor_ref     0.1167
_refine_ls_goodness_of_fit_ref     1.035
_refine_ls_restrained_S_all     1.035
_refine_ls_number_reflns     3170
_refine_ls_number_parameters     138
_refine_ls_number_restraints     0
_refine_ls_hydrogen_treatment     constr
_refine_ls_weighting_scheme     calc
_refine_ls_weighting_details
         'calc w=1/[\s^2^(Fo^2^)+(0.0510P)^2^+0.2557P] where P=(Fo^2^+2Fc^2^)/3'
_atom_sites_solution_hydrogens     geom
_atom_sites_solution_primary     direct
_atom_sites_solution_secondary     difmap
_refine_ls_shift/su_max     0.000
_refine_ls_shift/su_mean     0.000
_refine_diff_density_max     0.305
_refine_diff_density_min     -0.200
_refine_ls_extinction_method     none
_refine_ls_extinction_coef     ?
loop_
    _atom_type_symbol
    _atom_type_description
    _atom_type_scat_dispersion_real
    _atom_type_scat_dispersion_imag
    _atom_type_scat_source
    'C' 'C' 0.0033 0.0016
                         'International Tables Vol C Tables 4.2.6.8 and 6.1.1.4'
    'H' 'H' 0.0000 0.0000
                         'International Tables Vol C Tables 4.2.6.8 and 6.1.1.4'
    'N' 'N' 0.0061 0.0033
                         'International Tables Vol C Tables 4.2.6.8 and 6.1.1.4'
    'O' 'O' 0.0106 0.0060
                         'International Tables Vol C Tables 4.2.6.8 and 6.1.1.4'
_computing_data_collection     'APEX2 (Bruker, 2005)'
_computing_cell_refinement     'SAINT (Bruker, 2005)'
_computing_data_reduction     'SAINT (Bruker, 2005)'
_computing_structure_solution     'SHELXS97 (Sheldrick, 2008)'
_computing_structure_refinement     'SHELXL97 (Sheldrick, 2008)'
_computing_molecular_graphics     'SHELXTL (Sheldrick, 2008)'
_computing_publication_material     'SHELXTL (Sheldrick, 2008)'
loop_
    _atom_site_type_symbol
    _atom_site_label
    _atom_site_fract_x
    _atom_site_fract_y
    _atom_site_fract_z
    _atom_site_U_iso_or_equiv
    _atom_site_adp_type
    _atom_site_calc_flag
    _atom_site_refinement_flags
    _atom_site_occupancy
    _atom_site_symmetry_multiplicity
    _atom_site_disorder_assembly
    _atom_site_disorder_group
    O O1 0.22108(8) 0.49025(12) 0.54547(6) 0.0254(2) Uani d . 1 1 . .
    O O2 0.05261(9) -0.03777(14) 0.63342(7) 0.0329(2) Uani d . 1 1 . .
    N N1 0.12281(9) 0.24733(15) 0.60341(7) 0.0230(2) Uani d . 1 1 . .
    C C2 0.21177(11) 0.32854(16) 0.55604(8) 0.0197(2) Uani d . 1 1 . .
    C C3 0.29566(11) 0.18081(15) 0.52209(8) 0.0178(2) Uani d . 1 1 . .
    C C4 0.22286(11) 0.00564(16) 0.53825(9) 0.0213(2) Uani d . 1 1 . .
    H H4A 0.1797 -0.0476 0.4726 0.026 Uiso calc R 1 1 . .
    H H4B 0.2840 -0.0846 0.5761 0.026 Uiso calc R 1 1 . .
    C C5 0.12347(11) 0.06034(18) 0.59769(8) 0.0232(2) Uani d . 1 1 . .
    C C6 0.03228(12) 0.3509(2) 0.64901(10) 0.0320(3) Uani d . 1 1 . .
    H H6A 0.0782 0.4530 0.6870 0.048 Uiso calc R 1 1 . .
    H H6B -0.0035 0.2726 0.6948 0.048 Uiso calc R 1 1 . .
    H H6C -0.0387 0.3967 0.5960 0.048 Uiso calc R 1 1 . .
    C C7 0.43011(10) 0.19242(14) 0.59288(8) 0.0165(2) Uani d . 1 1 . .
    C C8 0.53672(11) 0.26871(15) 0.56295(9) 0.0207(2) Uani d . 1 1 . .
    H H8 0.5273 0.3141 0.4963 0.025 Uiso calc R 1 1 . .
    C C9 0.65706(11) 0.27933(16) 0.62961(10) 0.0236(3) Uani d . 1 1 . .
    H H9 0.7288 0.3323 0.6081 0.028 Uiso calc R 1 1 . .
    C C10 0.67313(12) 0.21356(16) 0.72690(10) 0.0233(2) Uani d . 1 1 . .
    H H10 0.7558 0.2194 0.7718 0.028 Uiso calc R 1 1 . .
    C C11 0.56728(11) 0.13896(16) 0.75822(9) 0.0214(2) Uani d . 1 1 . .
    H H11 0.5772 0.0940 0.8250 0.026 Uiso calc R 1 1 . .
    C C12 0.44715(11) 0.12992(15) 0.69216(8) 0.0186(2) Uani d . 1 1 . .
    H H12 0.3750 0.0803 0.7147 0.022 Uiso calc R 1 1 . .
    C C13 0.29842(13) 0.21253(17) 0.41107(9) 0.0240(3) Uani d . 1 1 . .
    H H13A 0.3302 0.3352 0.4027 0.036 Uiso calc R 1 1 . .
    H H13B 0.2104 0.1988 0.3697 0.036 Uiso calc R 1 1 . .
    H H13C 0.3564 0.1239 0.3897 0.036 Uiso calc R 1 1 . .
loop_
    _atom_site_aniso_label
    _atom_site_aniso_U_11
    _atom_site_aniso_U_22
    _atom_site_aniso_U_33
    _atom_site_aniso_U_12
    _atom_site_aniso_U_13
    _atom_site_aniso_U_23
    O1 0.0279(5) 0.0234(4) 0.0231(4) 0.0064(3) 0.0012(3) -0.0014(3)
    O2 0.0212(4) 0.0458(6) 0.0329(5) -0.0032(4) 0.0084(4) 0.0098(4)
    N1 0.0173(5) 0.0324(6) 0.0196(5) 0.0046(4) 0.0046(4) 0.0000(4)
    C2 0.0172(5) 0.0258(6) 0.0147(5) 0.0035(4) 0.0002(4) 0.0000(4)
    C3 0.0188(5) 0.0192(5) 0.0159(5) 0.0011(4) 0.0047(4) 0.0008(4)
    C4 0.0189(5) 0.0236(6) 0.0214(5) -0.0023(4) 0.0041(4) -0.0010(4)
    C5 0.0160(5) 0.0340(6) 0.0186(5) -0.0003(4) 0.0016(4) 0.0034(5)
    C6 0.0210(6) 0.0474(8) 0.0292(6) 0.0099(5) 0.0086(5) -0.0032(6)
    C7 0.0173(5) 0.0153(5) 0.0179(5) 0.0017(4) 0.0058(4) -0.0001(4)
    C8 0.0221(6) 0.0193(5) 0.0232(5) 0.0014(4) 0.0102(4) 0.0031(4)
    C9 0.0186(5) 0.0186(5) 0.0358(7) -0.0012(4) 0.0113(5) -0.0025(5)
    C10 0.0193(5) 0.0196(5) 0.0295(6) 0.0026(4) 0.0023(4) -0.0066(4)
    C11 0.0232(6) 0.0215(5) 0.0189(5) 0.0034(4) 0.0033(4) -0.0015(4)
    C12 0.0190(5) 0.0183(5) 0.0195(5) -0.0002(4) 0.0061(4) 0.0000(4)
    C13 0.0316(6) 0.0249(6) 0.0158(5) 0.0015(5) 0.0061(5) 0.0000(4)
_geom_special_details
;
 All esds (except the esd in the dihedral angle between two l.s. planes)
 are estimated using the full covariance matrix.  The cell esds are taken
 into account individually in the estimation of esds in distances, angles
 and torsion angles; correlations between esds in cell parameters are only
 used when they are defined by crystal symmetry.  An approximate (isotropic)
 treatment of cell esds is used for estimating esds involving l.s. planes.
;
loop_
    _geom_bond_atom_site_label_1
    _geom_bond_atom_site_label_2
    _geom_bond_site_symmetry_2
    _geom_bond_distance
    _geom_bond_publ_flag
    O1 C2 . 1.2089(15) ?
    O2 C5 . 1.2122(15) ?
    N1 C2 . 1.3802(15) ?
    N1 C5 . 1.3828(18) ?
    N1 C6 . 1.4580(16) ?
    C2 C3 . 1.5342(16) ?
    C3 C13 . 1.5308(17) ?
    C3 C7 . 1.5328(16) ?
    C3 C4 . 1.5422(16) ?
    C4 C5 . 1.5055(17) ?
    C4 H4A . 0.9900 ?
    C4 H4B . 0.9900 ?
    C6 H6A . 0.9800 ?
    C6 H6B . 0.9800 ?
    C6 H6C . 0.9800 ?
    C7 C8 . 1.3907(16) ?
    C7 C12 . 1.3987(16) ?
    C8 C9 . 1.3918(18) ?
    C8 H8 . 0.9500 ?
    C9 C10 . 1.3826(19) ?
    C9 H9 . 0.9500 ?
    C10 C11 . 1.3876(17) ?
    C10 H10 . 0.9500 ?
    C11 C12 . 1.3859(16) ?
    C11 H11 . 0.9500 ?
    C12 H12 . 0.9500 ?
    C13 H13A . 0.9800 ?
    C13 H13B . 0.9800 ?
    C13 H13C . 0.9800 ?
loop_
    _geom_angle_atom_site_label_1
    _geom_angle_atom_site_label_2
    _geom_angle_atom_site_label_3
    _geom_angle_site_symmetry_1
    _geom_angle_site_symmetry_3
    _geom_angle
    _geom_angle_publ_flag
    C2 N1 C5 . . 113.30(10) ?
    C2 N1 C6 . . 122.61(11) ?
    C5 N1 C6 . . 123.98(11) ?
    O1 C2 N1 . . 124.36(11) ?
    O1 C2 C3 . . 126.88(11) ?
    N1 C2 C3 . . 108.76(10) ?
    C13 C3 C7 . . 113.53(9) ?
    C13 C3 C2 . . 108.64(9) ?
    C7 C3 C2 . . 106.55(9) ?
    C13 C3 C4 . . 112.49(9) ?
    C7 C3 C4 . . 112.17(9) ?
    C2 C3 C4 . . 102.63(9) ?
    C5 C4 C3 . . 105.90(10) ?
    C5 C4 H4A . . 110.6 ?
    C3 C4 H4A . . 110.6 ?
    C5 C4 H4B . . 110.6 ?
    C3 C4 H4B . . 110.6 ?
    H4A C4 H4B . . 108.7 ?
    O2 C5 N1 . . 124.28(12) ?
    O2 C5 C4 . . 127.63(12) ?
    N1 C5 C4 . . 108.07(10) ?
    N1 C6 H6A . . 109.5 ?
    N1 C6 H6B . . 109.5 ?
    H6A C6 H6B . . 109.5 ?
    N1 C6 H6C . . 109.5 ?
    H6A C6 H6C . . 109.5 ?
    H6B C6 H6C . . 109.5 ?
    C8 C7 C12 . . 118.00(10) ?
    C8 C7 C3 . . 122.21(10) ?
    C12 C7 C3 . . 119.76(10) ?
    C7 C8 C9 . . 120.73(11) ?
    C7 C8 H8 . . 119.6 ?
    C9 C8 H8 . . 119.6 ?
    C10 C9 C8 . . 120.63(11) ?
    C10 C9 H9 . . 119.7 ?
    C8 C9 H9 . . 119.7 ?
    C9 C10 C11 . . 119.29(11) ?
    C9 C10 H10 . . 120.4 ?
    C11 C10 H10 . . 120.4 ?
    C12 C11 C10 . . 120.09(11) ?
    C12 C11 H11 . . 120.0 ?
    C10 C11 H11 . . 120.0 ?
    C11 C12 C7 . . 121.24(10) ?
    C11 C12 H12 . . 119.4 ?
    C7 C12 H12 . . 119.4 ?
    C3 C13 H13A . . 109.5 ?
    C3 C13 H13B . . 109.5 ?
    H13A C13 H13B . . 109.5 ?
    C3 C13 H13C . . 109.5 ?
    H13A C13 H13C . . 109.5 ?
    H13B C13 H13C . . 109.5 ?
loop_
    _geom_torsion_atom_site_label_1
    _geom_torsion_atom_site_label_2
    _geom_torsion_atom_site_label_3
    _geom_torsion_atom_site_label_4
    _geom_torsion_site_symmetry_1
    _geom_torsion_site_symmetry_2
    _geom_torsion_site_symmetry_3
    _geom_torsion_site_symmetry_4
    _geom_torsion
    _geom_torsion_publ_flag
    C5 N1 C2 O1 . . . . 174.37(10) ?
    C6 N1 C2 O1 . . . . -2.00(17) ?
    C5 N1 C2 C3 . . . . -6.64(13) ?
    C6 N1 C2 C3 . . . . 176.99(10) ?
    O1 C2 C3 C13 . . . . -50.84(15) ?
    N1 C2 C3 C13 . . . . 130.20(10) ?
    O1 C2 C3 C7 . . . . 71.83(14) ?
    N1 C2 C3 C7 . . . . -107.13(10) ?
    O1 C2 C3 C4 . . . . -170.14(11) ?
    N1 C2 C3 C4 . . . . 10.91(11) ?
    C13 C3 C4 C5 . . . . -127.64(10) ?
    C7 C3 C4 C5 . . . . 102.92(10) ?
    C2 C3 C4 C5 . . . . -11.07(11) ?
    C2 N1 C5 O2 . . . . -179.41(11) ?
    C6 N1 C5 O2 . . . . -3.10(18) ?
    C2 N1 C5 C4 . . . . -0.93(13) ?
    C6 N1 C5 C4 . . . . 175.39(10) ?
    C3 C4 C5 O2 . . . . -173.64(11) ?
    C3 C4 C5 N1 . . . . 7.94(12) ?
    C13 C3 C7 C8 . . . . 15.33(15) ?
    C2 C3 C7 C8 . . . . -104.22(12) ?
    C4 C3 C7 C8 . . . . 144.23(10) ?
    C13 C3 C7 C12 . . . . -166.67(10) ?
    C2 C3 C7 C12 . . . . 73.78(12) ?
    C4 C3 C7 C12 . . . . -37.77(13) ?
    C12 C7 C8 C9 . . . . 1.08(16) ?
    C3 C7 C8 C9 . . . . 179.11(10) ?
    C7 C8 C9 C10 . . . . 0.25(17) ?
    C8 C9 C10 C11 . . . . -0.98(17) ?
    C9 C10 C11 C12 . . . . 0.36(17) ?
    C10 C11 C12 C7 . . . . 1.00(17) ?
    C8 C7 C12 C11 . . . . -1.70(16) ?
    C3 C7 C12 C11 . . . . -179.79(10) ?
loop_
    _geom_hbond_atom_site_label_D
    _geom_hbond_atom_site_label_H
    _geom_hbond_atom_site_label_A
    _geom_hbond_site_symmetry_A
    _geom_hbond_distance_DH
    _geom_hbond_distance_HA
    _geom_hbond_distance_DA
    _geom_hbond_angle_DHA
    _geom_hbond_publ_flag
    C6 H6C O1 3_566 0.98 2.55 3.5264(19) 178 yes
    C11 H11 O1 2_646 0.95 2.57 3.2744(17) 132 yes
_iucr_refine_instructions_details
;
TITL I in P2(1)/c
CELL 0.71073  10.5175   7.3826  13.5684  90.000 102.332  90.000
ZERR    4.00   0.0046   0.0033   0.0060   0.000   0.006   0.000
LATT  1
SYMM -X, 0.5+Y, 0.5-Z
SFAC C H N O
UNIT 48 52 4 8
TEMP -173.0
SIZE 0.25 0.35 0.45
L.S. 12
BOND $H
CONF
ACTA
WGHT    0.051000    0.255700
FVAR       0.64655
O1    4    0.221081    0.490249    0.545472    11.00000    0.02794    0.02339 =
         0.02308   -0.00141    0.00122    0.00640
O2    4    0.052607   -0.037771    0.633422    11.00000    0.02122    0.04582 =
         0.03292    0.00977    0.00841   -0.00325
N1    3    0.122805    0.247332    0.603408    11.00000    0.01734    0.03241 =
         0.01958   -0.00001    0.00456    0.00459
C2    1    0.211768    0.328542    0.556036    11.00000    0.01718    0.02578 =
         0.01465    0.00005    0.00023    0.00348
C3    1    0.295661    0.180806    0.522086    11.00000    0.01881    0.01922 =
         0.01587    0.00083    0.00471    0.00111
C4    1    0.222861    0.005642    0.538247    11.00000    0.01893    0.02358 =
         0.02145   -0.00098    0.00410   -0.00233
AFIX  23
H4A   2    0.179749   -0.047614    0.472644    11.00000   -1.20000
H4B   2    0.283986   -0.084644    0.576077    11.00000   -1.20000
AFIX   0
C5    1    0.123466    0.060341    0.597693    11.00000    0.01598    0.03397 =
         0.01860    0.00344    0.00163   -0.00027
C6    1    0.032282    0.350911    0.649013    11.00000    0.02100    0.04740 =
         0.02919   -0.00319    0.00862    0.00993
AFIX 137
H6A   2    0.078193    0.453016    0.686970    11.00000   -1.50000
H6B   2   -0.003479    0.272642    0.694762    11.00000   -1.50000
H6C   2   -0.038715    0.396695    0.595959    11.00000   -1.50000
AFIX   0
C7    1    0.430113    0.192420    0.592882    11.00000    0.01725    0.01526 =
         0.01789   -0.00006    0.00582    0.00175
C8    1    0.536720    0.268710    0.562946    11.00000    0.02206    0.01932 =
         0.02322    0.00313    0.01018    0.00138
AFIX  43
H8    2    0.527306    0.314076    0.496257    11.00000   -1.20000
AFIX   0
C9    1    0.657057    0.279334    0.629609    11.00000    0.01862    0.01864 =
         0.03583   -0.00246    0.01125   -0.00119
AFIX  43
H9    2    0.728833    0.332282    0.608056    11.00000   -1.20000
AFIX   0
C10   1    0.673131    0.213564    0.726900    11.00000    0.01926    0.01963 =
         0.02954   -0.00659    0.00227    0.00258
AFIX  43
H10   2    0.755766    0.219390    0.771828    11.00000   -1.20000
AFIX   0
C11   1    0.567282    0.138956    0.758220    11.00000    0.02320    0.02153 =
         0.01885   -0.00152    0.00328    0.00338
AFIX  43
H11   2    0.577178    0.094014    0.825036    11.00000   -1.20000
AFIX   0
C12   1    0.447146    0.129920    0.692156    11.00000    0.01897    0.01828 =
         0.01950    0.00000    0.00614   -0.00024
AFIX  43
H12   2    0.375012    0.080344    0.714721    11.00000   -1.20000
AFIX   0
C13   1    0.298420    0.212526    0.411068    11.00000    0.03164    0.02492 =
         0.01577   -0.00003    0.00613    0.00146
AFIX 137
H13A  2    0.330227    0.335157    0.402750    11.00000   -1.50000
H13B  2    0.210381    0.198843    0.369724    11.00000   -1.50000
H13C  2    0.356419    0.123886    0.389660    11.00000   -1.50000
HKLF 4
REM  I in P2(1)/c
REM R1 =  0.0431 for   2401 Fo > 4sig(Fo)  and  0.0613 for all   3170 data
REM    138 parameters refined using      0 restraints
END
WGHT      0.0510      0.2544
REM Highest difference peak  0.305,  deepest hole -0.200,  1-sigma level  0.047
Q1    1   0.2617  0.0959  0.5407  11.00000  0.05    0.30
Q2    1   0.3646  0.1999  0.5587  11.00000  0.05    0.30
Q3    1   0.2578  0.2592  0.5319  11.00000  0.05    0.29
Q4    1   0.4422  0.1719  0.6431  11.00000  0.05    0.29
Q5    1   0.6240  0.1614  0.7345  11.00000  0.05    0.29
Q6    1   0.4774  0.2427  0.5824  11.00000  0.05    0.28
Q7    1   0.5107  0.1561  0.7169  11.00000  0.05    0.28
Q8    1   0.2995  0.1805  0.4672  11.00000  0.05    0.27
Q9    1   0.1654  0.0297  0.5620  11.00000  0.05    0.26
Q10   1   0.1613  0.2967  0.5733  11.00000  0.05    0.23
Q11   1   0.6598  0.2417  0.6803  11.00000  0.05    0.22
Q12   1   0.5971  0.2878  0.6036  11.00000  0.05    0.21
Q13   1   0.1331  0.1529  0.6208  11.00000  0.05    0.20
Q14   1   0.0864  0.3008  0.6216  11.00000  0.05    0.19
Q15   1   0.0172  0.4537  0.6195  11.00000  0.05    0.17
Q16   1  -0.0590  0.3182  0.6023  11.00000  0.05    0.17
Q17   1  -0.0008  0.0288  0.6556  11.00000  0.05    0.17
Q18   1   0.0738  0.3867  0.7188  11.00000  0.05    0.16
Q19   1   0.2962  0.4479  0.5230  11.00000  0.05    0.14
Q20   1   0.2425 -0.1143  0.5489  11.00000  0.05    0.14
;
