# Supplementary material for: Crystal structure of 1,3-dimethyl-3-phenyl­pyrrolidine-2,5-dione: a clinically used anti­convulsant
Source: Acta Crystallogr Sect E Struct Rep Online. 2014 Aug 1;70(Pt 9):o942–3. doi: 10.1107/S1600536814016717 (PMC4186160; doi:10.1107/S1600536814016717)
Supplement: Supplementary file 2 [file e-70-0o942-Isup2.hkl]

# 
# h,k,l, Fc-squared, Fo-squared, sigma(Fo-squared) and status flag 
# 
data_I
_shelx_title ' I in P2(1)/c' 
_shelx_refln_list_code          4 
_shelx_F_calc_maximum      157.45 
_exptl_crystal_F_000       432.00 
_reflns_d_resolution_high  0.6962 
 
loop_ 
 _symmetry_equiv_pos_as_xyz 
 'x, y, z' 
 '-x, y+1/2, -z+1/2' 
 '-x, -y, -z' 
 'x, -y-1/2, z-1/2' 
 
_cell_length_a    10.5175 
_cell_length_b     7.3826 
_cell_length_c    13.5684 
_cell_angle_alpha  90.000 
_cell_angle_beta  102.332 
_cell_angle_gamma  90.000 
 
_shelx_F_squared_multiplier     1.000 
 
loop_ 
 _refln_index_h 
 _refln_index_k 
 _refln_index_l 
 _refln_F_squared_calc 
 _refln_F_squared_meas 
 _refln_F_squared_sigma 
 _refln_observed_status 
   3   0   0       19.52       19.26      2.28 o 
   4   0   0      632.06      676.76     11.44 o 
   5   0   0        7.75       11.71      1.83 o 
   6   0   0      172.77      186.79      4.36 o 
   7   0   0        9.42        8.48      1.24 o 
   8   0   0      700.87      613.08     13.92 o 
   9   0   0     1488.97     1444.32     25.46 o 
  10   0   0       90.39       91.38      6.99 o 
  11   0   0      390.83      389.82     12.79 o 
  12   0   0      575.27      587.20     16.99 o 
  13   0   0       35.56       34.54      5.83 o 
  14   0   0       49.03       53.59     10.06 o 
   2   1   0     2327.60     2249.41     31.20 o 
   3   1   0       27.10       27.88      1.63 o 
   4   1   0       33.46       34.17      2.54 o 
   5   1   0       57.95       71.02      2.64 o 
   6   1   0      177.00      207.58      3.25 o 
   7   1   0      171.43      166.49      3.80 o 
   8   1   0      306.82      285.63      6.45 o 
   9   1   0       74.39       77.59      4.30 o 
  10   1   0      143.77      133.07      6.59 o 
  11   1   0      425.96      430.29      9.63 o 
  12   1   0       12.48        8.12      3.14 o 
  13   1   0      230.23      237.21      7.84 o 
  14   1   0       32.89       40.56      5.04 o 
   0   2   0     3028.35     2931.79     33.77 o 
   1   2   0     4990.01     5035.29     51.24 o 
   2   2   0       33.51       34.27      1.22 o 
   3   2   0      770.37      750.22      6.69 o 
   4   2   0      398.49      443.51      4.94 o 
   5   2   0     1226.76     1293.24     10.90 o 
   6   2   0      689.05      643.82      6.90 o 
   7   2   0      893.04      813.40      9.78 o 
   8   2   0       95.24       90.84      4.16 o 
   9   2   0      123.81      120.53      4.47 o 
  10   2   0        6.97        5.44      2.90 o 
  11   2   0       81.28       88.96      5.28 o 
  12   2   0        5.28        3.53      1.78 o 
  13   2   0       23.23       22.07      4.34 o 
  14   2   0        6.10        6.21      2.58 o 
   1   3   0        7.47        6.76      1.00 o 
   2   3   0      473.24      485.29      5.70 o 
   3   3   0        2.67        1.90      0.53 o 
   4   3   0       51.03       49.84      1.75 o 
   5   3   0      103.96      106.60      2.52 o 
   6   3   0        3.68        8.48      1.02 o 
   7   3   0      103.17      103.95      3.04 o 
   8   3   0      462.92      421.26     11.72 o 
   9   3   0      160.54      148.28      5.72 o 
  10   3   0        0.74        0.93      1.26 o 
  11   3   0        3.10        0.77      1.64 o 
  12   3   0        0.22        0.97      1.51 o 
  13   3   0       45.50       49.45      7.20 o 
  14   3   0        1.78        4.01      2.41 o 
   0   4   0     1608.81     1642.62     23.47 o 
   1   4   0      262.28      265.48      5.07 o 
   2   4   0      990.33      998.68     10.11 o 
   3   4   0       17.94       19.80      1.24 o 
   4   4   0        2.04        0.75      0.53 o 
   5   4   0      104.60       96.83      2.58 o 
   6   4   0       38.11       47.10      2.57 o 
   7   4   0      343.23      335.38      5.46 o 
   8   4   0       76.11       75.51      3.71 o 
   9   4   0      104.10      106.76      4.68 o 
  10   4   0        2.71        2.38      1.47 o 
  11   4   0      126.87      148.40      6.23 o 
  12   4   0        8.50        5.75      2.19 o 
  13   4   0       12.97       15.68      3.16 o 
   1   5   0       26.52       22.84      2.04 o 
   2   5   0      266.38      292.39      6.01 o 
   3   5   0        2.05        5.20      0.98 o 
   4   5   0      106.07      110.26      3.21 o 
   5   5   0      324.16      297.94      6.32 o 
   6   5   0      175.68      167.84      4.31 o 
   7   5   0      633.53      626.40      9.07 o 
   8   5   0        8.17        4.20      2.87 o 
   9   5   0        5.41        3.94      1.78 o 
  10   5   0       34.38       33.28      5.04 o 
  11   5   0        9.57       11.40      2.90 o 
  12   5   0        2.20        2.61      2.34 o 
  13   5   0        2.33        0.86      3.52 o 
   0   6   0      271.34      269.56      8.92 o 
   1   6   0        0.88        0.10      0.85 o 
   2   6   0      220.53      198.10      5.42 o 
   3   6   0        0.06       -0.87      0.87 o 
   4   6   0      526.48      482.87     11.52 o 
   5   6   0      474.73      470.50      8.99 o 
   6   6   0      133.27      123.43      4.84 o 
   7   6   0       40.91       43.97      6.13 o 
   8   6   0      108.60      118.41      9.65 o 
   9   6   0       12.57       15.18      3.76 o 
  10   6   0       25.32       30.55      4.96 o 
  11   6   0       35.54       32.85      8.15 o 
  12   6   0        4.38        1.90      3.09 o 
   1   7   0      159.58      167.91      5.40 o 
   2   7   0       79.04       85.57      4.78 o 
   3   7   0       87.14       79.09      5.04 o 
   4   7   0       70.51       68.84      4.37 o 
   5   7   0       25.34       19.37      2.53 o 
   6   7   0        0.95        0.26      1.25 o 
   7   7   0       15.48       15.58      2.46 o 
   8   7   0       13.85       10.62      2.57 o 
   9   7   0       46.03       53.99      6.49 o 
  10   7   0       13.39       16.67      4.33 o 
  11   7   0       25.92       25.06      5.94 o 
   0   8   0       21.91       17.36      3.47 o 
   1   8   0        4.84        4.19      2.25 o 
   2   8   0       15.33       17.67      2.71 o 
   3   8   0      100.72      127.44      6.00 o 
   4   8   0       28.88       29.88      3.25 o 
   5   8   0       34.88       36.40      3.54 o 
   6   8   0       14.40       14.85      3.81 o 
   7   8   0       28.33       32.92      3.56 o 
   8   8   0        9.66        6.32      2.85 o 
   9   8   0       63.19       78.52     14.22 o 
   1   9   0        1.31       -0.81      1.41 o 
   2   9   0       47.05       53.58      4.56 o 
   3   9   0       11.71        7.44      2.42 o 
   4   9   0        1.51        4.15      2.85 o 
   5   9   0       34.90       36.52      3.85 o 
   6   9   0       24.99       25.79      3.48 o 
   7   9   0        3.29        4.29      2.65 o 
   0  10   0       11.43        7.81      3.50 o 
   1  10   0       22.26       26.91      3.90 o 
   2  10   0      103.77      122.55      7.30 o 
   3  10   0       20.86       16.36      3.00 o 
   4  10   0       16.21       20.82      3.37 o 
 -14   1   1        3.90        4.64      2.25 o 
 -13   1   1       42.39       45.43      5.10 o 
 -12   1   1       32.73       30.91      3.36 o 
 -11   1   1       18.65       18.58      2.48 o 
 -10   1   1       36.68       37.79      3.48 o 
  -9   1   1        0.07       -0.97      1.39 o 
  -8   1   1       18.59       14.64      2.77 o 
  -7   1   1      209.19      202.35      3.52 o 
  -6   1   1       81.67       89.55      2.91 o 
  -5   1   1      259.59      269.34      3.65 o 
  -4   1   1       28.40       30.81      1.18 o 
  -3   1   1      835.16      839.04      9.70 o 
  -2   1   1      580.83      618.38      9.52 o 
   2   1   1        1.71       -0.42      0.86 o 
   3   1   1      200.86      194.72      3.55 o 
   4   1   1      681.08      644.53      8.63 o 
   5   1   1      592.28      575.51      8.07 o 
   6   1   1        0.02        0.64      0.53 o 
   7   1   1      119.58      136.89      4.18 o 
   8   1   1       16.93       15.46      1.82 o 
   9   1   1       84.97       91.41      6.18 o 
  10   1   1        0.13       -0.88      1.28 o 
  11   1   1        1.47        2.03      1.37 o 
  12   1   1        5.20        1.73      1.98 o 
  13   1   1       13.13       15.99      2.76 o 
  14   1   1       12.22       10.23      2.52 o 
 -14   2   1        0.18        0.50      1.99 o 
 -13   2   1        6.21        6.33      2.97 o 
 -12   2   1        0.01        1.30      1.44 o 
 -11   2   1       31.52       29.54      3.32 o 
 -10   2   1        8.97        8.57      1.80 o 
  -9   2   1      322.64      329.79      9.45 o 
  -8   2   1      100.42       89.94      3.06 o 
  -7   2   1      498.99      484.00      6.09 o 
  -6   2   1      485.67      523.81      6.09 o 
  -5   2   1       14.12       13.63      1.03 o 
  -4   2   1      240.21      224.23      3.26 o 
  -3   2   1     1379.62     1389.14     10.74 o 
  -2   2   1     1934.83     1977.49     17.60 o 
  -1   2   1     5519.22     5618.02     43.62 o 
   0   2   1      302.74      318.77      4.29 o 
   1   2   1     1521.45     1426.88     12.89 o 
   2   2   1      360.76      359.71      4.23 o 
   3   2   1      105.94      110.54      2.09 o 
   4   2   1      324.97      332.07      4.11 o 
   5   2   1       22.66       23.44      1.42 o 
   6   2   1     1817.78     1781.31     14.83 o 
   7   2   1      260.16      269.18      5.05 o 
   8   2   1       20.93       12.44      1.80 o 
   9   2   1      136.58      136.98      4.88 o 
  10   2   1       13.62       13.17      2.08 o 
  11   2   1        8.56        8.92      2.28 o 
  12   2   1       41.87       40.35      4.26 o 
  13   2   1        9.12       10.81      2.56 o 
  14   2   1       21.61       29.51      4.80 o 
 -14   3   1       35.71       35.54      4.59 o 
 -13   3   1        6.01        6.93      2.26 o 
 -12   3   1       42.55       42.84      9.99 o 
 -11   3   1        1.66        2.27      1.41 o 
 -10   3   1        0.16        0.90      1.17 o 
  -9   3   1        1.65        0.19      0.95 o 
  -8   3   1      216.52      197.22      4.62 o 
  -7   3   1      146.71      146.98      3.29 o 
  -6   3   1      333.01      335.03      4.90 o 
  -5   3   1      236.04      243.33      3.88 o 
  -4   3   1      339.78      332.00      4.40 o 
  -3   3   1        0.19        2.08      0.54 o 
  -2   3   1      892.07      949.94      9.15 o 
  -1   3   1     1690.15     1756.13     16.47 o 
   0   3   1       26.76       17.69      1.40 o 
   1   3   1      246.48      267.46      4.51 o 
   2   3   1       44.71       44.86      1.70 o 
   3   3   1       92.79      112.27      2.32 o 
   4   3   1      267.11      286.35      4.11 o 
   5   3   1       22.70       33.53      1.75 o 
   6   3   1       23.88       28.72      1.66 o 
   7   3   1      605.97      608.35      8.47 o 
   8   3   1        0.14        0.60      1.03 o 
   9   3   1        3.88        1.65      1.25 o 
  10   3   1      188.00      200.31      8.09 o 
  11   3   1       53.39       57.17      4.38 o 
  12   3   1        0.04       -1.47      1.47 o 
  13   3   1       12.78       13.06      2.78 o 
 -13   4   1        7.87        8.42      2.76 o 
 -12   4   1       28.13       30.93      3.63 o 
 -11   4   1        4.22        4.97      1.95 o 
 -10   4   1        4.17        5.10      1.71 o 
  -9   4   1       45.82       46.01      3.55 o 
  -8   4   1      346.00      324.43      6.32 o 
  -7   4   1      121.22      121.19      3.97 o 
  -6   4   1       17.00       18.71      1.48 o 
  -5   4   1      186.31      185.27      3.57 o 
  -4   4   1      112.15      110.45      2.55 o 
  -3   4   1        0.83       -0.20      0.51 o 
  -2   4   1     1014.63     1072.21     10.66 o 
  -1   4   1      519.36      546.84     11.70 o 
   0   4   1       23.21       22.76      2.04 o 
   1   4   1      129.15      109.58      3.18 o 
   2   4   1      204.07      240.52      4.08 o 
   3   4   1       71.97       80.81      2.09 o 
   4   4   1      112.30      113.57      2.66 o 
   5   4   1      154.11      161.31      3.37 o 
   6   4   1      331.57      321.03      5.10 o 
   7   4   1      140.51      136.16      3.92 o 
   8   4   1       31.65       29.38      2.79 o 
   9   4   1       67.33       68.04      4.38 o 
  10   4   1       86.84       90.78      6.77 o 
  11   4   1       51.06       53.28      4.32 o 
  12   4   1       31.86       30.11      3.54 o 
  13   4   1        9.43        6.97      2.69 o 
 -13   5   1        2.18       -1.66      2.30 o 
 -12   5   1       11.27        8.48      2.94 o 
 -11   5   1       61.22       61.39      5.50 o 
 -10   5   1       12.35       11.48      4.14 o 
  -9   5   1       30.19       29.33      5.37 o 
  -8   5   1       34.56       42.32      3.30 o 
  -7   5   1      147.49      145.34      4.15 o 
  -6   5   1        4.60        2.91      1.04 o 
  -5   5   1       12.17       11.52      1.44 o 
  -4   5   1       12.82       14.78      1.51 o 
  -3   5   1      580.50      586.83      7.78 o 
  -2   5   1        0.40        0.84      0.80 o 
  -1   5   1       53.86       54.21      3.04 o 
   0   5   1        2.29        1.20      1.00 o 
   1   5   1       32.18       28.71      2.24 o 
   2   5   1        2.29        3.07      0.98 o 
   3   5   1        2.70        1.73      0.75 o 
   4   5   1       12.63       11.41      1.32 o 
   5   5   1      157.60      148.64      3.92 o 
   6   5   1       59.89       55.21      2.98 o 
   7   5   1      230.04      234.88      6.18 o 
   8   5   1      114.63      108.63      5.87 o 
   9   5   1       76.71       84.32      5.90 o 
  10   5   1       38.19       43.56      4.44 o 
  11   5   1        0.67       -0.33      1.75 o 
  12   5   1        8.70       12.94      3.27 o 
 -12   6   1        1.09        1.37      2.41 o 
 -11   6   1       74.47       86.50      7.79 o 
 -10   6   1        8.18        5.50      2.22 o 
  -9   6   1        0.90       -0.21      3.25 o 
  -8   6   1       40.10       41.69      4.01 o 
  -7   6   1        5.31        5.80      1.52 o 
  -6   6   1      351.12      374.69      8.00 o 
  -5   6   1        0.17        0.20      1.05 o 
  -4   6   1       65.43       64.39      3.84 o 
  -3   6   1        0.84        1.05      1.06 o 
  -2   6   1        3.20        2.96      1.21 o 
  -1   6   1        5.69        6.21      1.49 o 
   0   6   1      122.62      124.82      4.49 o 
   1   6   1      296.00      314.25      6.85 o 
   2   6   1      327.53      342.51      7.24 o 
   3   6   1       25.52       29.93      3.45 o 
   4   6   1        1.59        3.03      1.13 o 
   5   6   1       23.60       31.21      2.82 o 
   6   6   1       71.20       75.82      4.29 o 
   7   6   1        0.32        0.23      1.52 o 
   8   6   1       63.41       60.96      6.15 o 
   9   6   1        0.16       -3.25      3.25 o 
  10   6   1       72.26       93.40     13.87 o 
  11   6   1        9.05       15.17      4.15 o 
 -11   7   1       37.21       42.63      6.27 o 
 -10   7   1       76.52       77.68      8.00 o 
  -9   7   1        6.03        5.80      3.89 o 
  -8   7   1        0.01       -0.71      1.77 o 
  -7   7   1        5.82        4.07      2.35 o 
  -6   7   1        0.12        0.00      1.29 o 
  -5   7   1        4.05        7.11      1.81 o 
  -4   7   1       23.20       21.19      2.48 o 
  -3   7   1      100.99      108.15      7.34 o 
  -2   7   1       11.71       13.79      2.18 o 
  -1   7   1       66.74       69.86      4.26 o 
   0   7   1       61.46       61.53      4.41 o 
   1   7   1       37.47       33.94      3.04 o 
   2   7   1       68.99       62.20      4.04 o 
   3   7   1       51.47       52.56      4.15 o 
   4   7   1       31.49       35.04      3.23 o 
   5   7   1       18.55       21.07      2.60 o 
   6   7   1       49.40       56.57      4.16 o 
   7   7   1       68.86       68.09      6.81 o 
   8   7   1        4.06        2.15      2.04 o 
   9   7   1       14.99       16.74      4.23 o 
  10   7   1        6.55        7.95      3.63 o 
  -9   8   1        6.67        6.63      3.87 o 
  -8   8   1       19.45       15.53      3.77 o 
  -7   8   1       96.22       98.38      5.80 o 
  -6   8   1        2.22        4.43      1.83 o 
  -5   8   1       10.78        9.77      2.12 o 
  -4   8   1        3.71        2.26      1.54 o 
  -3   8   1        0.60        0.25      1.32 o 
  -2   8   1        0.94       -0.23      1.27 o 
  -1   8   1        0.41       -1.01      1.01 o 
   0   8   1        0.02       -1.07      1.07 o 
   1   8   1      278.15      284.52      7.75 o 
   2   8   1        3.97        5.16      1.72 o 
   3   8   1       21.81       26.67      3.07 o 
   4   8   1        1.84        2.16      1.59 o 
   5   8   1       25.08       23.43      3.66 o 
   6   8   1       14.98       19.42      4.60 o 
   7   8   1        4.06        2.32      2.07 o 
   8   8   1       22.68       27.09      4.20 o 
   9   8   1        0.04        0.44      3.12 o 
  -7   9   1        0.52        1.07      1.94 o 
  -6   9   1        0.83       -0.50      1.87 o 
  -5   9   1       47.24       57.62      4.81 o 
  -4   9   1        6.09        2.75      1.85 o 
  -3   9   1        3.16        2.78      1.64 o 
  -2   9   1       19.36       21.61      5.02 o 
  -1   9   1        0.86       -1.39      1.39 o 
   0   9   1       17.52       17.39      2.93 o 
   1   9   1       20.12       19.38      2.84 o 
   2   9   1        4.64        5.03      3.04 o 
   3   9   1        7.16        4.25      1.89 o 
   4   9   1       62.92       65.04      5.53 o 
   5   9   1        3.79        4.40      2.11 o 
   6   9   1       12.49       13.25      4.19 o 
   7   9   1        5.29        1.25      2.37 o 
  -5  10   1        1.08        7.20      5.02 o 
  -4  10   1       18.51       15.94      4.36 o 
  -3  10   1        9.22        5.45      2.30 o 
  -2  10   1       11.64        9.06      2.55 o 
  -1  10   1       13.12        9.29      2.56 o 
   0  10   1        0.26        2.46      2.09 o 
   1  10   1        2.32        2.08      2.12 o 
   2  10   1        0.50       -1.16      1.70 o 
   3  10   1        2.90       -0.03      1.86 o 
   4  10   1        3.86        4.79      2.48 o 
 -15   0   2       46.90       69.16     12.22 o 
 -14   0   2       29.46       27.10      5.27 o 
 -13   0   2       71.34       80.80     14.08 o 
 -12   0   2      248.73      241.68     10.40 o 
 -11   0   2        0.39        2.62      1.91 o 
 -10   0   2     1738.58     1680.25     32.83 o 
  -9   0   2       76.07       83.17      5.33 o 
  -8   0   2      357.00      344.04     12.40 o 
  -7   0   2      634.53      597.81      9.51 o 
  -6   0   2       50.12       42.32      3.66 o 
  -5   0   2     2377.80     2428.12     24.89 o 
  -4   0   2       71.00       67.83      2.38 o 
  -3   0   2      197.04      193.36      4.56 o 
  -2   0   2      149.34      142.82      5.19 o 
   2   0   2    24791.88    23912.48    269.27 o 
   3   0   2     7684.19     7676.12     85.90 o 
   4   0   2     2793.56     2958.31     37.23 o 
   5   0   2     1557.27     1691.10     26.63 o 
   6   0   2      318.41      325.82      8.92 o 
   7   0   2        4.31        2.60      1.38 o 
   8   0   2        2.97        6.52      2.28 o 
   9   0   2        0.02       -0.07      1.15 o 
  10   0   2       64.12       61.74      5.97 o 
  11   0   2      198.68      193.08      9.27 o 
  12   0   2      275.04      314.13     21.96 o 
  13   0   2      506.77      580.16     32.62 o 
  14   0   2      109.07      105.41      9.67 o 
 -14   1   2        1.27       -2.09      2.09 o 
 -13   1   2       24.27       26.11      3.31 o 
 -12   1   2       24.66       22.70      4.92 o 
 -11   1   2        5.21        5.22      1.67 o 
 -10   1   2      578.51      576.67     10.43 o 
  -9   1   2     1779.45     1730.34     26.78 o 
  -8   1   2        0.33        0.93      0.60 o 
  -7   1   2       48.99       57.71      2.38 o 
  -6   1   2      101.88      100.16      2.32 o 
  -5   1   2      187.57      193.34      3.07 o 
  -4   1   2     1063.66     1141.34      9.26 o 
  -3   1   2        2.00        1.48      0.43 o 
  -2   1   2     2508.41     2576.60     37.54 o 
  -1   1   2     5017.09     5091.55     74.58 o 
   1   1   2     3191.29     3025.25     52.65 o 
   2   1   2      126.21      122.69      2.56 o 
   3   1   2     1241.78     1275.93     14.65 o 
   4   1   2        3.35        2.46      0.79 o 
   5   1   2       56.53       66.56      3.22 o 
   6   1   2        4.75        4.90      1.13 o 
   7   1   2       27.55       18.38      1.95 o 
   8   1   2       28.46       22.34      2.26 o 
   9   1   2       36.79       43.12      3.58 o 
  10   1   2       28.80       22.38      2.97 o 
  11   1   2        1.12        2.11      1.37 o 
  12   1   2       49.97       53.31      5.52 o 
  13   1   2      169.54      188.21      7.89 o 
  14   1   2        3.09        1.24      2.12 o 
 -14   2   2        7.99        5.43      2.39 o 
 -13   2   2        0.42       -1.52      1.64 o 
 -12   2   2        6.33        7.40      2.02 o 
 -11   2   2      164.54      172.05      5.90 o 
 -10   2   2       25.52       25.00      2.65 o 
  -9   2   2      333.93      336.13      7.39 o 
  -8   2   2       57.61       57.54      2.32 o 
  -7   2   2        1.38        0.97      0.62 o 
  -6   2   2      176.80      223.62      3.72 o 
  -5   2   2     1154.84     1167.70     10.13 o 
  -4   2   2     1234.53     1220.75     10.12 o 
  -3   2   2      139.67      168.21      2.61 o 
  -2   2   2     2187.37     2232.99     17.19 o 
  -1   2   2     3671.81     3664.33     29.46 o 
   0   2   2      171.66      164.11      3.12 o 
   1   2   2      619.08      615.83      7.57 o 
   2   2   2      459.50      467.86      4.74 o 
   3   2   2       74.22       67.42      1.64 o 
   4   2   2      258.39      290.36      3.81 o 
   5   2   2       83.26       97.94      2.24 o 
   6   2   2      194.15      198.79      3.99 o 
   7   2   2      931.87      909.26     14.24 o 
   8   2   2      265.00      237.97      6.47 o 
   9   2   2       75.43       84.06      4.76 o 
  10   2   2        0.00        0.80      1.07 o 
  11   2   2       55.86       56.42      4.31 o 
  12   2   2      205.30      227.75      7.90 o 
  13   2   2        3.41        1.89      1.93 o 
  14   2   2        4.08        4.30      2.45 o 
 -14   3   2        0.63        1.63      2.18 o 
 -13   3   2       25.61       26.26      3.23 o 
 -12   3   2        9.27        9.32      2.21 o 
 -11   3   2        0.53        1.31      1.50 o 
 -10   3   2      150.14      157.09      5.44 o 
  -9   3   2       80.92       81.17      4.42 o 
  -8   3   2       33.29       35.33      2.38 o 
  -7   3   2       99.71      104.67      2.81 o 
  -6   3   2       30.59       30.82      1.97 o 
  -5   3   2       23.79       19.72      1.34 o 
  -4   3   2      826.85      927.98      8.64 o 
  -3   3   2      144.23      138.57      2.53 o 
  -2   3   2      523.49      512.87      6.02 o 
  -1   3   2      489.98      510.11      5.84 o 
   0   3   2      687.01      753.83      9.75 o 
   1   3   2       86.11       90.12      2.53 o 
   2   3   2       32.22       30.89      1.37 o 
   3   3   2        1.17        1.20      0.49 o 
   4   3   2       59.23       59.65      1.93 o 
   5   3   2      138.19      148.18      3.02 o 
   6   3   2        0.34        1.46      0.63 o 
   7   3   2        3.46        5.96      1.40 o 
   8   3   2        0.16       -0.89      0.89 o 
   9   3   2        0.24        0.46      1.07 o 
  10   3   2       19.87       16.52      2.50 o 
  11   3   2        2.97        1.90      1.63 o 
  12   3   2        9.48       12.56      2.51 o 
  13   3   2        5.95        1.30      3.02 o 
 -13   4   2        0.53        2.09      2.15 o 
 -12   4   2      169.41      170.42      8.36 o 
 -11   4   2        5.65        8.86      3.22 o 
 -10   4   2        0.58        5.72      1.52 o 
  -9   4   2      176.88      168.41      4.91 o 
  -8   4   2        5.95        4.54      1.35 o 
  -7   4   2      274.30      268.45      4.82 o 
  -6   4   2       44.26       44.83      2.24 o 
  -5   4   2      113.44      107.46      2.71 o 
  -4   4   2      133.98      141.82      2.91 o 
  -3   4   2      802.31      826.55      9.18 o 
  -2   4   2     1283.95     1367.81     12.84 o 
  -1   4   2       97.26       81.95      2.24 o 
   0   4   2     1364.07     1427.54     15.05 o 
   1   4   2      297.42      318.07      5.72 o 
   2   4   2      694.63      682.46      6.97 o 
   3   4   2      377.82      391.27      5.13 o 
   4   4   2      171.85      168.94      3.36 o 
   5   4   2      203.89      201.57      5.20 o 
   6   4   2      441.61      445.73      6.24 o 
   7   4   2      363.43      354.38      6.55 o 
   8   4   2       12.43       10.27      1.86 o 
   9   4   2      165.23      153.76      5.54 o 
  10   4   2       86.75       84.90      5.33 o 
  11   4   2        5.21        3.69      2.01 o 
  12   4   2        2.95       -0.34      1.81 o 
  13   4   2       38.30       31.88      3.99 o 
 -13   5   2       14.05       13.92      3.60 o 
 -12   5   2        1.53       -1.90      1.90 o 
 -11   5   2        0.42       -1.59      1.59 o 
 -10   5   2        4.67        3.76      2.03 o 
  -9   5   2       54.76       46.39      3.58 o 
  -8   5   2      281.36      279.81      6.00 o 
  -7   5   2        9.93        7.25      1.31 o 
  -6   5   2       23.22       23.63      2.04 o 
  -5   5   2       24.28       24.65      1.99 o 
  -4   5   2      793.07      791.02      9.73 o 
  -3   5   2      189.24      161.88      3.80 o 
  -2   5   2      287.90      326.10      5.33 o 
  -1   5   2       23.87       31.30      2.38 o 
   0   5   2        1.11        1.96      1.00 o 
   1   5   2       23.85       19.42      1.91 o 
   2   5   2        0.04        0.45      0.78 o 
   3   5   2      182.29      184.03      4.06 o 
   4   5   2      143.49      134.81      6.41 o 
   5   5   2      282.73      276.41      5.46 o 
   6   5   2       70.04       74.18      3.17 o 
   7   5   2        1.23        2.75      1.35 o 
   8   5   2      161.76      165.84      8.32 o 
   9   5   2      232.67      243.56      8.52 o 
  10   5   2       23.18       23.24      3.46 o 
  11   5   2        0.71        1.77      2.01 o 
  12   5   2        0.02       -2.01      2.01 o 
 -12   6   2       11.15        5.26      2.97 o 
 -11   6   2       56.14       60.72      7.28 o 
 -10   6   2      108.06       93.93     12.00 o 
  -9   6   2        3.50        2.87      1.56 o 
  -8   6   2       50.84       58.32      6.92 o 
  -7   6   2        2.88        0.33      1.12 o 
  -6   6   2       76.84       87.86      4.36 o 
  -5   6   2      504.02      484.54     14.57 o 
  -4   6   2       22.22       16.06      2.79 o 
  -3   6   2       37.24       41.34      3.29 o 
  -2   6   2     1168.15     1137.38     14.82 o 
  -1   6   2      155.03      164.21      4.90 o 
   0   6   2      170.81      158.52      4.80 o 
   1   6   2       61.24       57.71      6.10 o 
   2   6   2      159.49      168.32      6.04 o 
   3   6   2       49.59       39.06      2.98 o 
   4   6   2      280.02      260.60      6.44 o 
   5   6   2       54.16       54.88      4.18 o 
   6   6   2      192.11      192.66      5.93 o 
   7   6   2      411.62      412.45     10.38 o 
   8   6   2       11.52        4.42      3.12 o 
   9   6   2       45.91       48.76      5.99 o 
  10   6   2       11.91       10.31      3.53 o 
  11   6   2       26.18       26.16      5.33 o 
 -11   7   2       23.73       30.60      8.34 o 
 -10   7   2       28.86       38.89      5.60 o 
  -9   7   2       46.83       49.73      4.86 o 
  -8   7   2        3.78        2.79      1.70 o 
  -7   7   2        7.92        7.19      1.85 o 
  -6   7   2        0.96        1.76      1.39 o 
  -5   7   2        2.58        5.34      2.47 o 
  -4   7   2       55.61       46.31      3.56 o 
  -3   7   2        5.23        2.66      2.36 o 
  -2   7   2       21.71       21.99      2.47 o 
  -1   7   2      243.86      222.83      6.22 o 
   0   7   2        2.80        2.90      1.36 o 
   1   7   2       66.69       78.27      4.50 o 
   2   7   2      121.84      120.42      6.45 o 
   3   7   2       29.43       28.96      2.92 o 
   4   7   2        0.71       -0.05      1.11 o 
   5   7   2      224.74      232.07      6.77 o 
   6   7   2       14.64       16.00      2.42 o 
   7   7   2       34.69       38.28      4.48 o 
   8   7   2       21.72       16.62      4.10 o 
   9   7   2        1.87       -0.34      2.40 o 
  10   7   2       53.96       51.89      9.33 o 
  -9   8   2       19.79       25.51      4.08 o 
  -8   8   2       42.82       36.46      4.05 o 
  -7   8   2      176.85      185.06      9.54 o 
  -6   8   2       14.38       10.34      2.28 o 
  -5   8   2       10.73       10.23      2.20 o 
  -4   8   2        9.13        5.34      2.08 o 
  -3   8   2       46.35       50.31      4.04 o 
  -2   8   2        7.09       10.93      2.08 o 
  -1   8   2       62.22       65.05      4.51 o 
   0   8   2       22.87       24.07      2.81 o 
   1   8   2       27.50       19.84      2.60 o 
   2   8   2       76.20       62.75      4.35 o 
   3   8   2        5.10        5.77      3.15 o 
   4   8   2        3.58        6.39      2.12 o 
   5   8   2        7.22        5.55      1.90 o 
   6   8   2        0.00        2.25      1.75 o 
   7   8   2       96.28       90.31      9.49 o 
   8   8   2       99.67      102.26      9.50 o 
   9   8   2        1.54       -1.32      4.28 o 
  -7   9   2       22.96       22.59      5.27 o 
  -6   9   2       11.68       10.37      2.53 o 
  -5   9   2        5.38        5.81      2.05 o 
  -4   9   2       29.66       23.81      3.19 o 
  -3   9   2        7.15       10.44      2.40 o 
  -2   9   2       37.14       35.34      3.66 o 
  -1   9   2       15.81       16.09      2.77 o 
   0   9   2        3.95        2.88      2.02 o 
   1   9   2        0.25        0.53      1.61 o 
   2   9   2       10.90       11.12      2.41 o 
   3   9   2        9.98        7.03      2.23 o 
   4   9   2        3.83        7.08      2.34 o 
   5   9   2        8.47        6.91      2.67 o 
   6   9   2       52.61       54.55      9.06 o 
   7   9   2       25.22       19.27      4.81 o 
  -4  10   2        7.11        5.72      2.35 o 
  -3  10   2       16.73       21.90      3.32 o 
  -2  10   2       28.39       36.95      4.67 o 
  -1  10   2       14.79       13.32      2.88 o 
   0  10   2       35.23       35.72      4.16 o 
   1  10   2        0.16       -0.14      2.10 o 
   2  10   2        3.49        4.41      2.14 o 
   3  10   2        0.49       -0.45      1.86 o 
   4  10   2      118.85      136.06     10.69 o 
 -15   1   3       51.82       55.90      7.84 o 
 -14   1   3       31.89       34.76      4.75 o 
 -13   1   3        7.96        9.48      2.40 o 
 -12   1   3       21.52       25.99      3.06 o 
 -11   1   3       16.42       15.74      2.28 o 
 -10   1   3      154.99      145.96      4.96 o 
  -9   1   3        0.14       -0.02      0.75 o 
  -8   1   3      178.46      175.76      3.60 o 
  -7   1   3       91.68       85.94      2.35 o 
  -6   1   3       38.19       45.27      1.80 o 
  -5   1   3        4.90        9.42      0.96 o 
  -4   1   3      247.14      220.51      3.09 o 
  -3   1   3     2646.29     2601.30     19.89 o 
  -2   1   3       92.45      107.96      2.39 o 
  -1   1   3      101.12       85.08      2.13 o 
   0   1   3      447.35      491.76      5.55 o 
   1   1   3      190.88      188.77      2.70 o 
   2   1   3      216.34      221.10      4.31 o 
   3   1   3      543.12      538.47      7.19 o 
   4   1   3      215.20      179.14      4.84 o 
   5   1   3       26.07       28.54      2.49 o 
   6   1   3      400.08      374.51      7.09 o 
   7   1   3       49.29       48.47      3.21 o 
   8   1   3        0.80       -0.27      0.84 o 
   9   1   3       12.11       14.83      2.27 o 
  10   1   3        0.07       -0.86      1.05 o 
  11   1   3       29.27       26.50      3.74 o 
  12   1   3        3.36        2.05      1.66 o 
  13   1   3        5.66       10.37      2.51 o 
  14   1   3       19.27       20.58      6.15 o 
 -14   2   3        0.06       -0.52      2.38 o 
 -13   2   3       25.36       26.48      3.35 o 
 -12   2   3       48.66       54.21      4.22 o 
 -11   2   3       38.15       36.69      3.38 o 
 -10   2   3       60.65       66.54      4.07 o 
  -9   2   3       48.25       46.54      3.81 o 
  -8   2   3        0.01       -0.55      0.55 o 
  -7   2   3        0.06        0.13      0.55 o 
  -6   2   3       56.49       59.11      2.19 o 
  -5   2   3      226.65      214.03      3.46 o 
  -4   2   3     2970.41     3090.67     21.74 o 
  -3   2   3       59.12       49.60      1.48 o 
  -2   2   3      174.43      177.00      2.59 o 
  -1   2   3      440.68      428.07      5.90 o 
   0   2   3     2224.41     2152.00     15.14 o 
   1   2   3       60.60       74.25      1.63 o 
   2   2   3      122.38      121.95      2.22 o 
   3   2   3      142.86      151.06      2.59 o 
   4   2   3      269.69      274.67      3.74 o 
   5   2   3       31.83       37.61      1.89 o 
   6   2   3       36.63       40.53      2.85 o 
   7   2   3      178.71      175.65      5.09 o 
   8   2   3      606.57      583.74     12.86 o 
   9   2   3        8.52        5.44      1.94 o 
  10   2   3        4.60        2.72      1.46 o 
  11   2   3       25.01       38.97      3.83 o 
  12   2   3        3.54        5.21      1.97 o 
  13   2   3        3.97        5.12      2.32 o 
 -14   3   3        0.45        1.26      2.72 o 
 -13   3   3        0.16        3.71      2.46 o 
 -12   3   3        7.38        6.82      2.07 o 
 -11   3   3      303.86      289.12      7.78 o 
 -10   3   3       12.36       13.36      2.08 o 
  -9   3   3      287.21      275.63      5.82 o 
  -8   3   3       11.35        9.14      1.23 o 
  -7   3   3        3.71        1.04      0.66 o 
  -6   3   3       82.86       86.80      2.45 o 
  -5   3   3       23.60       24.46      1.51 o 
  -4   3   3       46.76       42.12      1.75 o 
  -3   3   3     1400.96     1548.91     12.42 o 
  -2   3   3      948.36     1013.65     12.72 o 
  -1   3   3     1089.95     1149.83     10.60 o 
   0   3   3      314.29      335.85      4.57 o 
   1   3   3      268.45      247.91      3.44 o 
   2   3   3     1045.18     1079.43      9.41 o 
   3   3   3      314.01      300.74      4.21 o 
   4   3   3      250.17      233.02      3.77 o 
   5   3   3       29.99       37.95      1.78 o 
   6   3   3      177.40      160.16      3.91 o 
   7   3   3        0.10        0.52      0.92 o 
   8   3   3        1.30        1.07      1.03 o 
   9   3   3       32.30       33.23      3.17 o 
  10   3   3       17.25       15.32      2.44 o 
  11   3   3       45.64       47.34      5.71 o 
  12   3   3       57.38       55.65      4.63 o 
  13   3   3       56.62       53.97      5.29 o 
 -13   4   3       10.35       13.88      3.68 o 
 -12   4   3       17.01       29.66      7.53 o 
 -11   4   3       37.98       43.14      3.91 o 
 -10   4   3        6.32        5.39      1.70 o 
  -9   4   3      124.45      106.53      3.98 o 
  -8   4   3      118.17      101.89      3.11 o 
  -7   4   3        1.72        1.23      0.79 o 
  -6   4   3        0.08       -0.01      0.60 o 
  -5   4   3      170.78      180.35      3.55 o 
  -4   4   3        1.07        0.15      0.53 o 
  -3   4   3       80.40       82.03      2.10 o 
  -2   4   3      509.47      502.01      7.55 o 
  -1   4   3        0.00        0.15      0.51 o 
   0   4   3      356.10      387.76      5.40 o 
   1   4   3       15.47       13.13      1.02 o 
   2   4   3      122.44      129.53      2.70 o 
   3   4   3       16.66       14.54      1.21 o 
   4   4   3       36.71       50.84      2.48 o 
   5   4   3       13.65       13.05      1.26 o 
   6   4   3      480.11      498.03      7.74 o 
   7   4   3       14.57       14.09      2.09 o 
   8   4   3        2.82        3.79      1.52 o 
   9   4   3      103.70       93.37      5.19 o 
  10   4   3        3.84        7.20      2.00 o 
  11   4   3       86.88      103.62      7.08 o 
  12   4   3       12.68        4.91      4.41 o 
 -13   5   3       20.71       21.21      5.09 o 
 -12   5   3        5.30        5.53      3.25 o 
 -11   5   3       28.37       20.47      3.28 o 
 -10   5   3        9.68       10.89      2.49 o 
  -9   5   3       16.63       17.19      2.00 o 
  -8   5   3        6.10        7.79      1.49 o 
  -7   5   3      178.73      166.24      4.46 o 
  -6   5   3        2.54        0.17      0.84 o 
  -5   5   3       26.97       28.31      2.65 o 
  -4   5   3        1.31        2.57      0.89 o 
  -3   5   3      484.99      489.41      7.10 o 
  -2   5   3      397.06      436.58      7.29 o 
  -1   5   3       17.54       18.53      2.61 o 
   0   5   3        0.01        0.30      0.71 o 
   1   5   3       46.40       48.09      4.26 o 
   2   5   3      163.15      183.75      8.76 o 
   3   5   3       81.88       87.66      2.87 o 
   4   5   3       20.30       24.48      1.96 o 
   5   5   3       27.45       25.55      2.07 o 
   6   5   3       54.96       58.84      5.71 o 
   7   5   3        5.99        5.83      1.94 o 
   8   5   3       24.17       19.72      5.23 o 
   9   5   3        1.12       -0.98      1.47 o 
  10   5   3        6.28        6.58      2.63 o 
  11   5   3      130.92      129.84      8.32 o 
  12   5   3        8.83        6.06      4.03 o 
 -12   6   3        5.61        5.12      7.46 o 
 -11   6   3       10.04        8.82      3.60 o 
 -10   6   3        1.99        1.66      1.95 o 
  -9   6   3       39.59       45.69      3.70 o 
  -8   6   3        2.30        4.31      1.52 o 
  -7   6   3       73.73       67.29      4.84 o 
  -6   6   3       46.93       38.87      3.14 o 
  -5   6   3        2.79       -0.12      1.00 o 
  -4   6   3       24.54       33.23      2.94 o 
  -3   6   3      400.50      397.87      7.98 o 
  -2   6   3      288.92      275.68      6.48 o 
  -1   6   3       13.57       14.81      2.09 o 
   0   6   3       17.46       16.27      1.98 o 
   1   6   3        1.55        1.58      1.02 o 
   2   6   3       92.30       95.10      6.62 o 
   3   6   3       62.79       66.09      3.89 o 
   4   6   3       27.95       31.37      2.86 o 
   5   6   3      276.84      295.06      7.01 o 
   6   6   3      389.52      394.52     10.08 o 
   7   6   3      313.70      323.03      9.52 o 
   8   6   3        7.17        9.16      3.34 o 
   9   6   3        2.64        1.19      2.32 o 
  10   6   3       10.74       24.00      5.62 o 
  11   6   3        0.67        3.72      3.16 o 
 -11   7   3        5.92        2.44      4.35 o 
 -10   7   3        8.40       10.53      5.71 o 
  -9   7   3       79.62       80.67     10.70 o 
  -8   7   3      123.41      128.07      5.77 o 
  -7   7   3        8.37        7.71      2.21 o 
  -6   7   3        0.46       -1.18      1.18 o 
  -5   7   3        0.22        0.84      1.16 o 
  -4   7   3        2.51        1.83      1.32 o 
  -3   7   3       25.13       26.60      2.80 o 
  -2   7   3        7.60        7.46      1.82 o 
  -1   7   3       11.76        8.48      1.80 o 
   0   7   3        0.04       -0.86      1.23 o 
   1   7   3      179.67      176.00      9.69 o 
   2   7   3        5.78        2.93      1.53 o 
   3   7   3       45.64       50.28      7.19 o 
   4   7   3        0.52        1.09      2.23 o 
   5   7   3        9.05        9.50      2.10 o 
   6   7   3        0.63        1.70      1.77 o 
   7   7   3       30.96       32.45      4.09 o 
   8   7   3       70.91       86.02      8.17 o 
   9   7   3       10.82       15.93      6.94 o 
  10   7   3       48.29       47.76     11.38 o 
  -9   8   3        2.96        4.91      2.54 o 
  -8   8   3       16.34       17.83      2.96 o 
  -7   8   3        1.34       -0.53      1.52 o 
  -6   8   3       42.17       45.96      4.13 o 
  -5   8   3      120.16      124.19      5.96 o 
  -4   8   3      111.43      115.01      6.10 o 
  -3   8   3       32.55       27.03      3.13 o 
  -2   8   3       27.63       25.01      2.89 o 
  -1   8   3       63.72       53.93      7.47 o 
   0   8   3       16.20       15.04      2.38 o 
   1   8   3       23.96       21.41      2.74 o 
   2   8   3       25.63       31.46      3.26 o 
   3   8   3      112.64      106.17      6.13 o 
   4   8   3       35.08       35.76      5.00 o 
   5   8   3      123.42      136.03      6.43 o 
   6   8   3      140.50      150.77      7.99 o 
   7   8   3        3.57        3.24      2.64 o 
   8   8   3       10.05        1.98      6.06 o 
  -7   9   3        0.96        0.52      1.99 o 
  -6   9   3       14.60       13.39      2.81 o 
  -5   9   3        3.92        2.21      1.83 o 
  -4   9   3       30.75       30.06      3.53 o 
  -3   9   3        0.72        0.15      1.60 o 
  -2   9   3       25.72       35.18      4.10 o 
  -1   9   3       15.38       19.02      3.87 o 
   0   9   3        3.63        2.81      1.76 o 
   1   9   3        1.68        0.05      1.52 o 
   2   9   3        4.15        5.20      2.06 o 
   3   9   3        0.06        2.89      1.82 o 
   4   9   3        0.92       -1.29      1.68 o 
   5   9   3       15.79       13.73      2.78 o 
   6   9   3       14.35       18.70      3.82 o 
  -4  10   3        2.33        1.41      2.15 o 
  -3  10   3        7.24       12.66      3.28 o 
  -2  10   3       51.81       48.09      4.73 o 
  -1  10   3      125.22      143.40      7.65 o 
   0  10   3      169.61      163.77      7.79 o 
   1  10   3       29.43       22.38      3.43 o 
   2  10   3        4.01        2.90      2.19 o 
   3  10   3        5.86        4.73      2.39 o 
 -15   0   4       12.74        4.88      5.69 o 
 -14   0   4        3.09       -3.54      3.54 o 
 -13   0   4       95.84      136.74     15.57 o 
 -12   0   4        1.10        2.06      2.32 o 
 -11   0   4      117.46      132.39      6.95 o 
 -10   0   4     1408.96     1416.01     40.80 o 
  -9   0   4        8.73        6.34      1.50 o 
  -8   0   4      615.99      603.92     11.43 o 
  -7   0   4      889.27      932.81     13.06 o 
  -6   0   4      230.25      243.73      5.33 o 
  -5   0   4        2.72       11.79      1.33 o 
  -4   0   4      237.44      261.14      6.60 o 
  -3   0   4     5430.99     5439.98     72.52 o 
  -2   0   4       65.37       90.81      3.30 o 
  -1   0   4       19.31       14.62      1.57 o 
   0   0   4     1720.01     1869.25     23.41 o 
   1   0   4    11558.17    11966.48    108.04 o 
   2   0   4     5623.11     5831.32     66.49 o 
   3   0   4      607.75      634.70     15.56 o 
   4   0   4     1547.94     1526.36     22.88 o 
   5   0   4      881.05      865.86     16.24 o 
   6   0   4      361.45      371.17     10.23 o 
   7   0   4      326.08      295.25      9.53 o 
   8   0   4       38.84       58.45      6.64 o 
   9   0   4      197.19      160.35      9.56 o 
  10   0   4      119.09      116.09      8.57 o 
  11   0   4        2.20        2.93      2.31 o 
  12   0   4      150.36      155.13     10.05 o 
  13   0   4      349.34      351.64     14.48 o 
 -15   1   4        6.74        3.15      4.92 o 
 -14   1   4       20.55       29.48      7.71 o 
 -13   1   4        0.29       -1.68      1.68 o 
 -12   1   4       13.72       14.71      2.43 o 
 -11   1   4        1.87        2.81      1.41 o 
 -10   1   4      439.48      454.87     12.01 o 
  -9   1   4       52.41       54.26      2.62 o 
  -8   1   4       91.87      101.77      2.87 o 
  -7   1   4        7.15        6.59      0.94 o 
  -6   1   4     1050.64     1127.47     10.18 o 
  -5   1   4      136.07      128.80      2.88 o 
  -4   1   4      260.70      324.37      4.53 o 
  -3   1   4      232.68      227.15      3.44 o 
  -2   1   4       93.81       87.30      2.31 o 
  -1   1   4      321.27      321.24      4.62 o 
   0   1   4      552.18      598.63      6.02 o 
   1   1   4      518.75      507.38      5.31 o 
   2   1   4       44.20       40.51      1.28 o 
   3   1   4     3947.99     4102.41     35.00 o 
   4   1   4      119.49      151.29      3.88 o 
   5   1   4        7.49       10.99      1.51 o 
   6   1   4       16.26       14.38      1.76 o 
   7   1   4        0.93       -0.05      0.80 o 
   8   1   4        1.45       -0.58      0.85 o 
   9   1   4       32.62       29.12      3.22 o 
  10   1   4      133.78      136.13      5.92 o 
  11   1   4        3.90        0.23      1.92 o 
  12   1   4       96.61      112.58      6.73 o 
  13   1   4        4.40        2.59      2.23 o 
 -14   2   4      114.34      130.52     24.19 o 
 -13   2   4       11.21       10.27      2.92 o 
 -12   2   4       32.01       32.57      4.22 o 
 -11   2   4       97.75      107.22      5.14 o 
 -10   2   4        0.74        0.23      1.06 o 
  -9   2   4      595.07      574.11      7.65 o 
  -8   2   4        0.29        0.58      0.66 o 
  -7   2   4        1.73        0.75      0.59 o 
  -6   2   4        5.58        6.80      0.89 o 
  -5   2   4      997.93     1027.79      9.36 o 
  -4   2   4      510.86      607.59      6.25 o 
  -3   2   4     1722.86     1894.20     14.20 o 
  -2   2   4      407.09      404.24      4.44 o 
  -1   2   4       32.26       37.54      1.31 o 
   0   2   4      242.18      253.46      3.30 o 
   1   2   4      710.48      709.74      6.59 o 
   2   2   4      572.59      609.55      6.06 o 
   3   2   4       60.80       55.06      1.64 o 
   4   2   4      108.75      104.02      2.23 o 
   5   2   4       33.18       36.71      1.86 o 
   6   2   4        8.90        9.92      1.57 o 
   7   2   4        0.10       -0.21      0.89 o 
   8   2   4      338.09      295.18      7.31 o 
   9   2   4       31.54       36.16      3.33 o 
  10   2   4        1.49        1.78      1.31 o 
  11   2   4       26.04       30.15      3.39 o 
  12   2   4       35.68       43.22      4.18 o 
  13   2   4        0.20        0.68      2.22 o 
 -14   3   4        6.62        6.58      3.05 o 
 -13   3   4        0.00        2.78      2.88 o 
 -12   3   4      122.14      138.41      7.58 o 
 -11   3   4       98.00       99.56      5.31 o 
 -10   3   4       37.29       51.22      3.63 o 
  -9   3   4        0.47        2.43      0.93 o 
  -8   3   4        3.36        4.18      0.98 o 
  -7   3   4       34.89       31.96      1.96 o 
  -6   3   4       60.36       64.80      2.18 o 
  -5   3   4       81.69       73.21      2.15 o 
  -4   3   4      133.49      129.70      2.72 o 
  -3   3   4      191.21      196.75      3.24 o 
  -2   3   4     1035.15     1140.26     12.82 o 
  -1   3   4       32.18       31.00      1.41 o 
   0   3   4       56.63       70.83      1.79 o 
   1   3   4      565.53      553.98      5.88 o 
   2   3   4       92.46       96.05      2.26 o 
   3   3   4      303.92      311.18      4.41 o 
   4   3   4       12.33        8.54      0.97 o 
   5   3   4       33.56       32.70      1.78 o 
   6   3   4       18.50       22.41      2.30 o 
   7   3   4        6.31        3.94      1.29 o 
   8   3   4        8.67        9.48      1.90 o 
   9   3   4       29.45       25.31      2.90 o 
  10   3   4       46.96       49.27      4.21 o 
  11   3   4       22.78       22.33      2.98 o 
  12   3   4        1.23        2.47      1.76 o 
  13   3   4        3.71        2.90      3.76 o 
 -13   4   4        7.59        8.06      3.27 o 
 -12   4   4       13.05       11.77      3.11 o 
 -11   4   4       38.66       44.14      4.50 o 
 -10   4   4      420.36      419.74     10.54 o 
  -9   4   4        0.29        0.93      0.90 o 
  -8   4   4       10.85       11.73      1.70 o 
  -7   4   4      245.89      204.49      4.21 o 
  -6   4   4      101.87       99.88      4.24 o 
  -5   4   4      289.55      284.38      4.62 o 
  -4   4   4       29.69       32.09      1.91 o 
  -3   4   4        0.40        0.38      0.52 o 
  -2   4   4       72.53       76.75      2.01 o 
  -1   4   4      642.33      644.35      6.70 o 
   0   4   4      175.28      193.91      3.25 o 
   1   4   4      211.90      220.78      3.61 o 
   2   4   4      281.78      320.88      4.63 o 
   3   4   4        1.09        0.35      0.51 o 
   4   4   4      632.42      624.75      7.43 o 
   5   4   4       18.71       19.96      1.58 o 
   6   4   4       11.96       13.21      1.82 o 
   7   4   4       41.44       42.90      3.33 o 
   8   4   4       90.00       89.15      5.01 o 
   9   4   4        7.56        3.13      1.94 o 
  10   4   4      101.68      109.36      7.51 o 
  11   4   4        0.00        1.43      1.75 o 
  12   4   4        0.05       -0.72      1.99 o 
 -13   5   4        1.25       -2.50      3.12 o 
 -12   5   4      118.55      109.57     12.25 o 
 -11   5   4      170.48      178.77      9.50 o 
 -10   5   4       72.41       66.39      4.36 o 
  -9   5   4       22.62       18.31      2.07 o 
  -8   5   4        5.24        6.56      1.41 o 
  -7   5   4       68.80       61.12      4.06 o 
  -6   5   4      445.20      421.66      7.17 o 
  -5   5   4      369.76      363.55      6.37 o 
  -4   5   4        1.00       -0.68      0.68 o 
  -3   5   4      599.74      596.09      8.10 o 
  -2   5   4      664.49      691.74      8.76 o 
  -1   5   4       36.31       30.90      2.00 o 
   0   5   4      151.38      159.75      3.79 o 
   1   5   4        2.15        0.92      0.85 o 
   2   5   4       39.37       38.22      2.65 o 
   3   5   4        4.77        6.34      1.02 o 
   4   5   4        5.50        4.13      0.93 o 
   5   5   4      151.57      155.60      4.10 o 
   6   5   4      258.60      260.80      9.00 o 
   7   5   4      162.93      156.25      7.97 o 
   8   5   4       33.55       37.98      4.09 o 
   9   5   4       18.55       15.06      2.93 o 
  10   5   4       47.56       50.89      5.20 o 
  11   5   4       49.25       42.14      4.86 o 
 -12   6   4      126.22      138.94     14.64 o 
 -11   6   4        0.02       -1.94      3.06 o 
 -10   6   4       21.03       27.47      4.45 o 
  -9   6   4        6.97        5.96      1.75 o 
  -8   6   4       60.52       58.34      3.59 o 
  -7   6   4        3.42        2.48      1.35 o 
  -6   6   4       33.75       39.01      3.24 o 
  -5   6   4       54.93       56.94      3.65 o 
  -4   6   4      336.43      345.35      7.54 o 
  -3   6   4      418.17      390.52      7.94 o 
  -2   6   4      230.91      232.01      6.00 o 
  -1   6   4      236.52      205.04      8.05 o 
   0   6   4      289.28      256.12      6.24 o 
   1   6   4      198.30      194.37      7.36 o 
   2   6   4       69.82       73.29      4.11 o 
   3   6   4       65.38       58.47      3.71 o 
   4   6   4      105.19      111.09      4.37 o 
   5   6   4      297.25      278.78      6.86 o 
   6   6   4       91.25       97.56      6.02 o 
   7   6   4        0.54       -0.62      2.18 o 
   8   6   4      162.97      173.47     10.48 o 
   9   6   4      129.28      159.76     10.38 o 
  10   6   4        0.67        2.10      2.69 o 
  11   6   4       42.89       44.26      6.26 o 
 -11   7   4       63.82       69.54     11.34 o 
 -10   7   4       17.21       14.78      3.78 o 
  -9   7   4       25.06       31.15      3.32 o 
  -8   7   4       80.40       85.45     10.25 o 
  -7   7   4        4.37        4.52      2.64 o 
  -6   7   4       14.05       11.11      2.14 o 
  -5   7   4       15.50       17.02      2.38 o 
  -4   7   4        8.81       13.20      2.06 o 
  -3   7   4        0.78        0.51      1.19 o 
  -2   7   4      210.27      185.09      5.77 o 
  -1   7   4       55.79       49.61      3.65 o 
   0   7   4      124.92      115.48      6.57 o 
   1   7   4       21.42       20.49      2.44 o 
   2   7   4        1.13        0.46      1.18 o 
   3   7   4       11.93       12.21      1.99 o 
   4   7   4       81.77       79.29      4.78 o 
   5   7   4       73.70       76.35      4.68 o 
   6   7   4       19.40       20.90      3.32 o 
   7   7   4        0.99       -1.54      5.19 o 
   8   7   4       28.54       27.96      5.51 o 
   9   7   4        8.79        4.15      3.18 o 
  -9   8   4       46.58       41.87      6.05 o 
  -8   8   4       17.55       11.11      2.64 o 
  -7   8   4       51.06       55.84      4.99 o 
  -6   8   4        3.90        2.21      1.83 o 
  -5   8   4        5.31        7.72      2.21 o 
  -4   8   4       54.92       68.74      4.72 o 
  -3   8   4      311.70      313.54      8.26 o 
  -2   8   4      126.77      138.98      5.70 o 
  -1   8   4       17.97       18.36      3.00 o 
   0   8   4       26.73       34.75      3.57 o 
   1   8   4       10.29        9.96      3.02 o 
   2   8   4       13.27       14.83      2.84 o 
   3   8   4       25.70       26.83      3.13 o 
   4   8   4        8.54       10.21      2.41 o 
   5   8   4      147.64      142.53      6.29 o 
   6   8   4      258.27      284.64     13.84 o 
   7   8   4       55.33       50.55      9.43 o 
   8   8   4        0.35        0.88      3.39 o 
  -7   9   4       40.93       33.20      4.07 o 
  -6   9   4        0.69        4.98      2.11 o 
  -5   9   4        8.92       11.67      2.66 o 
  -4   9   4        0.37       -1.15      1.47 o 
  -3   9   4        0.34        1.42      1.75 o 
  -2   9   4       12.68       12.22      2.57 o 
  -1   9   4       12.81       11.75      2.77 o 
   0   9   4        0.16        0.05      1.56 o 
   1   9   4       13.54        9.82      4.31 o 
   2   9   4       23.22       23.98      4.12 o 
   3   9   4        2.84        2.53      2.29 o 
   4   9   4        0.07       -1.75      1.75 o 
   5   9   4        0.62       -2.85      3.11 o 
   6   9   4       30.52       24.02      4.03 o 
  -4  10   4       24.27       21.10      3.55 o 
  -3  10   4        0.17        1.47      2.50 o 
  -2  10   4       50.55       43.26      4.45 o 
  -1  10   4      122.11      137.44      7.59 o 
   0  10   4        9.03        5.92      2.22 o 
   1  10   4       10.73       13.48      3.89 o 
   2  10   4        0.05       -1.75      1.75 o 
   3  10   4        0.10        0.02      2.33 o 
 -15   1   5        0.62        3.10      3.96 o 
 -14   1   5       13.10       18.36      6.85 o 
 -13   1   5      147.79      177.12     11.34 o 
 -12   1   5       12.75        6.87      3.11 o 
 -11   1   5      170.60      165.74      7.61 o 
 -10   1   5        5.44        6.82      1.26 o 
  -9   1   5       60.44       64.79      2.85 o 
  -8   1   5       11.89       14.05      1.32 o 
  -7   1   5       71.59       74.33      2.65 o 
  -6   1   5       29.90       21.42      1.34 o 
  -5   1   5       65.03       67.50      1.79 o 
  -4   1   5      330.75      350.90      4.89 o 
  -3   1   5        3.16        3.75      0.89 o 
  -2   1   5      347.88      349.91      6.47 o 
  -1   1   5     1731.75     1695.55     13.97 o 
   0   1   5      153.08      129.52      2.21 o 
   1   1   5        0.06        0.32      0.37 o 
   2   1   5       13.18       11.31      0.99 o 
   3   1   5       38.66       53.55      1.57 o 
   4   1   5       14.76       17.13      1.59 o 
   5   1   5      250.94      236.38      5.51 o 
   6   1   5      218.61      212.87      6.80 o 
   7   1   5        1.32        0.63      2.77 o 
   8   1   5       88.70       84.74      5.18 o 
   9   1   5        5.26        4.21      1.54 o 
  10   1   5        6.90        8.17      2.80 o 
  11   1   5        0.06       -0.09      1.42 o 
  12   1   5        0.06        0.71      1.66 o 
  13   1   5        0.56       -1.16      1.97 o 
 -14   2   5       53.54       59.09      9.13 o 
 -13   2   5        6.82        9.39      3.37 o 
 -12   2   5       10.62        7.19      2.37 o 
 -11   2   5       20.80       22.45      3.12 o 
 -10   2   5        2.60        1.42      1.31 o 
  -9   2   5        5.76        9.72      1.29 o 
  -8   2   5       75.74       59.28      2.54 o 
  -7   2   5        0.72        0.43      0.58 o 
  -6   2   5        0.58        0.21      0.48 o 
  -5   2   5      390.45      397.94      5.04 o 
  -4   2   5        7.52        5.80      0.74 o 
  -3   2   5      678.64      725.58      6.90 o 
  -2   2   5      749.37      756.10      7.00 o 
  -1   2   5       61.63       52.91      1.72 o 
   0   2   5      713.20      740.72      6.95 o 
   1   2   5        0.14        1.32      0.49 o 
   2   2   5      118.21      112.91      2.35 o 
   3   2   5      426.67      390.47      4.83 o 
   4   2   5       63.21       67.85      1.91 o 
   5   2   5       98.78      101.57      3.66 o 
   6   2   5        3.30        3.70      1.23 o 
   7   2   5      203.69      160.88      5.79 o 
   8   2   5       31.84       29.21      2.94 o 
   9   2   5       16.29       17.14      2.43 o 
  10   2   5      120.19      121.94      6.86 o 
  11   2   5        9.69       11.89      2.46 o 
  12   2   5        5.34        5.68      2.26 o 
  13   2   5       69.88       74.28      5.76 o 
 -14   3   5        5.25        6.76      3.58 o 
 -13   3   5        7.00        6.07      3.36 o 
 -12   3   5       64.86       66.76      5.60 o 
 -11   3   5       49.59       53.49      4.79 o 
 -10   3   5      109.13      114.68      4.91 o 
  -9   3   5       69.86       66.71      2.93 o 
  -8   3   5      161.63      135.09      3.46 o 
  -7   3   5        4.27        2.11      0.77 o 
  -6   3   5      224.02      228.17      6.21 o 
  -5   3   5       13.27       10.05      1.03 o 
  -4   3   5      251.12      287.49      4.25 o 
  -3   3   5      166.36      165.31      3.03 o 
  -2   3   5      195.81      188.18      3.16 o 
  -1   3   5        5.07        1.23      0.53 o 
   0   3   5      201.27      210.69      3.37 o 
   1   3   5       89.86       90.26      2.21 o 
   2   3   5      258.47      267.34      4.05 o 
   3   3   5        2.35        4.09      1.01 o 
   4   3   5      198.05      204.66      3.70 o 
   5   3   5      411.63      401.34      6.46 o 
   6   3   5        2.35        4.75      1.33 o 
   7   3   5       55.94       57.34      3.88 o 
   8   3   5      155.14      147.33      5.40 o 
   9   3   5       23.55       28.24      2.97 o 
  10   3   5        6.86        6.64      2.05 o 
  11   3   5       17.26       21.55      3.23 o 
  12   3   5       11.56       11.28      2.61 o 
 -13   4   5        3.00       -0.61      2.45 o 
 -12   4   5       76.94       89.67      7.77 o 
 -11   4   5       98.66       94.79      7.57 o 
 -10   4   5        4.99        5.54      1.77 o 
  -9   4   5        1.14        1.29      0.95 o 
  -8   4   5        1.03        0.27      0.75 o 
  -7   4   5      325.05      272.57      4.94 o 
  -6   4   5      136.54      135.51      3.32 o 
  -5   4   5       15.35       22.44      1.93 o 
  -4   4   5        2.60        3.75      0.83 o 
  -3   4   5      443.98      485.02      6.26 o 
  -2   4   5      525.49      501.33      5.99 o 
  -1   4   5       37.28       44.63      1.85 o 
   0   4   5       22.52       24.27      1.47 o 
   1   4   5      237.39      228.32      4.28 o 
   2   4   5      119.66      142.44      3.10 o 
   3   4   5       56.13       57.63      2.35 o 
   4   4   5       45.18       57.09      2.54 o 
   5   4   5       90.37       98.70      3.69 o 
   6   4   5        2.30        4.56      1.40 o 
   7   4   5        0.25       -0.13      1.06 o 
   8   4   5        0.02        0.61      1.73 o 
   9   4   5       45.62       44.42      3.93 o 
  10   4   5        2.28        4.00      1.91 o 
  11   4   5       65.33       69.76      5.49 o 
  12   4   5       20.51       23.12      5.61 o 
 -13   5   5        0.10       -2.55      2.55 o 
 -12   5   5        4.87        1.43      5.87 o 
 -11   5   5        0.08       -1.02      2.16 o 
 -10   5   5       13.75        9.82      4.00 o 
  -9   5   5        2.35        2.54      1.78 o 
  -8   5   5      122.32      103.93      4.31 o 
  -7   5   5      128.82      126.87      4.45 o 
  -6   5   5       11.40        8.25      1.38 o 
  -5   5   5        2.31        1.79      0.97 o 
  -4   5   5      180.85      184.61      4.40 o 
  -3   5   5      155.02      179.14      4.21 o 
  -2   5   5      170.75      159.40      3.88 o 
  -1   5   5       71.00       68.14      4.17 o 
   0   5   5        1.74        0.54      0.75 o 
   1   5   5      226.85      248.69      4.90 o 
   2   5   5       65.68       70.62      3.88 o 
   3   5   5        2.19        2.36      0.93 o 
   4   5   5       27.29       26.03      1.95 o 
   5   5   5      121.70      130.66      4.00 o 
   6   5   5      392.67      411.29      8.77 o 
   7   5   5       23.92       27.60      2.95 o 
   8   5   5        0.72        1.73      1.68 o 
   9   5   5        0.15       -0.38      1.67 o 
  10   5   5       23.39       27.47      5.95 o 
  11   5   5       12.28       15.47      3.55 o 
 -12   6   5      114.94      115.07     13.56 o 
 -11   6   5       47.56       57.96      9.52 o 
 -10   6   5       29.69       30.56      3.93 o 
  -9   6   5        1.68        2.51      1.47 o 
  -8   6   5       45.66       46.03      3.22 o 
  -7   6   5        0.34       -1.00      1.17 o 
  -6   6   5       88.81       94.65      6.22 o 
  -5   6   5       28.18       28.33      2.71 o 
  -4   6   5      150.81      161.17      5.09 o 
  -3   6   5      483.90      482.71     10.87 o 
  -2   6   5      273.45      261.82      6.42 o 
  -1   6   5      276.50      273.76      6.60 o 
   0   6   5       13.07       14.10      1.94 o 
   1   6   5      109.80      106.50      4.24 o 
   2   6   5       53.90       65.18      3.91 o 
   3   6   5        1.46        0.81      1.09 o 
   4   6   5        0.00        0.83      1.20 o 
   5   6   5       43.95       51.81      4.40 o 
   6   6   5      309.86      313.58      9.13 o 
   7   6   5       76.54       74.22      7.24 o 
   8   6   5       13.18       14.17      3.81 o 
   9   6   5        0.86        0.99      2.80 o 
  10   6   5       92.99       96.77     13.37 o 
 -11   7   5        0.10        5.81      4.64 o 
 -10   7   5       16.43       13.55      3.85 o 
  -9   7   5       11.37        8.19      2.67 o 
  -8   7   5        0.23        0.87      1.75 o 
  -7   7   5      146.85      140.76      5.74 o 
  -6   7   5        5.16        3.54      2.03 o 
  -5   7   5      155.49      135.81      5.18 o 
  -4   7   5      358.18      362.61      8.47 o 
  -3   7   5      106.61      105.95      5.34 o 
  -2   7   5        2.87        0.86      1.19 o 
  -1   7   5       10.45       12.07      2.06 o 
   0   7   5       59.48       54.38      3.84 o 
   1   7   5        0.00        0.92      1.21 o 
   2   7   5        7.22        5.39      1.64 o 
   3   7   5        4.46        3.45      1.43 o 
   4   7   5      201.62      209.68      6.48 o 
   5   7   5       75.86       80.04      5.78 o 
   6   7   5      137.28      150.84      7.04 o 
   7   7   5       19.44       20.89      4.54 o 
   8   7   5        2.11        2.86      3.24 o 
   9   7   5        0.08        2.63      3.82 o 
  -9   8   5       17.36       25.13      4.05 o 
  -8   8   5        0.97       -1.85      1.85 o 
  -7   8   5        0.56        0.32      1.81 o 
  -6   8   5        0.48        0.31      1.72 o 
  -5   8   5        7.33        7.25      2.01 o 
  -4   8   5        0.20       -0.04      1.41 o 
  -3   8   5        9.34        7.46      1.90 o 
  -2   8   5      354.73      381.22      9.58 o 
  -1   8   5       75.46       76.63      5.25 o 
   0   8   5        2.79        2.78      1.67 o 
   1   8   5      114.84      116.06      6.82 o 
   2   8   5       13.64        9.85      2.76 o 
   3   8   5        0.06       -0.65      1.39 o 
   4   8   5       64.29       67.29      5.83 o 
   5   8   5        0.30       -0.10      1.95 o 
   6   8   5       68.22       64.44      5.93 o 
   7   8   5      165.98      156.27     18.26 o 
   8   8   5       11.63        0.12      4.69 o 
  -7   9   5       18.65       18.46      4.37 o 
  -6   9   5       12.42       11.53      2.85 o 
  -5   9   5       46.49       46.05      4.40 o 
  -4   9   5      154.91      153.58      9.65 o 
  -3   9   5        0.51        1.48      1.77 o 
  -2   9   5       97.79       94.83      7.54 o 
  -1   9   5       27.36       18.00      2.82 o 
   0   9   5       25.33       26.99      3.38 o 
   1   9   5        2.55        1.97      1.83 o 
   2   9   5        0.50       -0.96      1.65 o 
   3   9   5        7.62        8.76      2.35 o 
   4   9   5       18.78       11.65      2.85 o 
   5   9   5       21.15       20.22      7.04 o 
  -3  10   5        9.15        9.99      2.81 o 
  -2  10   5       21.77       24.06      3.53 o 
  -1  10   5       34.05       35.70      5.23 o 
   0  10   5        2.75        3.25      2.23 o 
   1  10   5        5.99        6.36      2.44 o 
   2  10   5        0.66       -1.61      2.09 o 
 -15   0   6      104.36      112.77     15.19 o 
 -14   0   6       63.20       70.36     11.65 o 
 -13   0   6       20.45       20.55      6.20 o 
 -12   0   6        3.18       -0.14      3.16 o 
 -11   0   6       24.25       27.58      6.65 o 
 -10   0   6        0.42        1.41      1.64 o 
  -9   0   6     1194.43     1095.81     20.96 o 
  -8   0   6      582.00      590.08     10.18 o 
  -7   0   6      638.76      647.89     10.62 o 
  -6   0   6      582.47      628.20     14.59 o 
  -5   0   6      351.50      358.83      9.08 o 
  -4   0   6      169.81      152.62      5.49 o 
  -3   0   6     1589.20     1575.48     28.11 o 
  -2   0   6      241.71      266.14     10.05 o 
  -1   0   6     4455.71     4716.00     55.70 o 
   0   0   6     2407.35     2562.71     25.76 o 
   1   0   6      340.93      384.22      6.41 o 
   2   0   6     1369.33     1343.39     20.73 o 
   3   0   6     4656.63     4895.25     57.49 o 
   4   0   6     1862.76     1937.95     28.65 o 
   5   0   6        0.04        0.19      1.05 o 
   6   0   6       64.14       89.80      7.40 o 
   7   0   6       44.46       33.62      5.73 o 
   8   0   6      314.07      276.25     18.53 o 
   9   0   6       43.33       33.57      4.85 o 
  10   0   6       42.77       45.64     10.56 o 
  11   0   6       10.75       16.76      8.22 o 
  12   0   6        8.79        5.33      5.97 o 
  13   0   6      144.31      142.80     11.60 o 
 -14   1   6       42.38       38.26      8.62 o 
 -13   1   6       63.30       62.46      7.20 o 
 -12   1   6       58.56       58.20     10.69 o 
 -11   1   6       25.24       13.97      3.37 o 
 -10   1   6      141.84      134.69      4.80 o 
  -9   1   6       47.78       47.69      2.81 o 
  -8   1   6      293.48      292.58      4.83 o 
  -7   1   6      514.34      528.88      6.45 o 
  -6   1   6        0.85        0.92      0.51 o 
  -5   1   6      346.65      389.41      5.58 o 
  -4   1   6      533.11      587.66     10.02 o 
  -3   1   6        8.75        8.09      1.36 o 
  -2   1   6       52.04       52.79      2.23 o 
  -1   1   6       41.63       48.23      1.72 o 
   0   1   6      229.56      259.57      3.62 o 
   1   1   6      599.10      625.85      6.32 o 
   2   1   6      654.08      731.88      7.30 o 
   3   1   6        0.01        0.42      0.46 o 
   4   1   6      419.52      410.05      7.85 o 
   5   1   6      141.86      146.94      4.50 o 
   6   1   6       11.00       11.05      2.44 o 
   7   1   6       77.98       55.10      3.76 o 
   8   1   6      178.81      136.02      5.37 o 
   9   1   6        9.01        4.05      2.18 o 
  10   1   6        0.17       -0.49      1.30 o 
  11   1   6        2.35        2.08      1.70 o 
  12   1   6       22.25       27.88      3.67 o 
 -14   2   6       40.21       44.76      6.80 o 
 -13   2   6       11.61       10.21      7.97 o 
 -12   2   6       46.52       47.96      5.96 o 
 -11   2   6       12.25        9.10      3.03 o 
 -10   2   6       83.71       91.29      3.96 o 
  -9   2   6      100.56       87.40      3.56 o 
  -8   2   6      712.19      676.31      9.24 o 
  -7   2   6       28.24       24.51      1.67 o 
  -6   2   6       64.51       80.46      2.30 o 
  -5   2   6        3.34        0.25      0.48 o 
  -4   2   6     1009.64     1097.10     18.57 o 
  -3   2   6      232.66      258.59      5.05 o 
  -2   2   6       78.57       90.52      2.02 o 
  -1   2   6        0.00        0.30      0.46 o 
   0   2   6     1014.81     1096.35      9.56 o 
   1   2   6      559.25      578.60      6.23 o 
   2   2   6        2.92        0.15      0.46 o 
   3   2   6       67.36       63.48      2.03 o 
   4   2   6      520.43      521.81      6.12 o 
   5   2   6       96.44       84.67      3.62 o 
   6   2   6        2.45        0.16      1.01 o 
   7   2   6       98.79       90.64      4.97 o 
   8   2   6       10.00       10.60      1.99 o 
   9   2   6        4.01        2.38      1.42 o 
  10   2   6      114.33      102.95      6.02 o 
  11   2   6       25.76       32.67      3.72 o 
  12   2   6       12.74        7.99      2.61 o 
 -14   3   6        3.85        2.94      4.19 o 
 -13   3   6        0.29        1.90      2.97 o 
 -12   3   6       30.94       27.59      4.96 o 
 -11   3   6        2.54        2.17      1.83 o 
 -10   3   6      148.97      144.13      4.48 o 
  -9   3   6       46.90       36.66      2.84 o 
  -8   3   6       40.45       43.54      4.04 o 
  -7   3   6       43.39       56.23      2.58 o 
  -6   3   6        0.24        1.34      0.64 o 
  -5   3   6        0.17        0.24      0.55 o 
  -4   3   6       49.63       53.06      2.00 o 
  -3   3   6       18.29       18.37      1.29 o 
  -2   3   6       33.40       31.82      2.17 o 
  -1   3   6        7.17        7.81      0.90 o 
   0   3   6      123.65      131.67      2.74 o 
   1   3   6      162.87      146.14      2.98 o 
   2   3   6        1.66        1.28      0.58 o 
   3   3   6       14.49       13.13      1.18 o 
   4   3   6       72.66       71.16      2.38 o 
   5   3   6       82.40       88.70      4.12 o 
   6   3   6       55.32       56.16      3.73 o 
   7   3   6       36.09       31.90      3.00 o 
   8   3   6       30.06       29.04      3.13 o 
   9   3   6        8.49        5.03      2.24 o 
  10   3   6        2.23        0.39      1.62 o 
  11   3   6        4.37        8.59      2.51 o 
  12   3   6       16.61       18.29      3.21 o 
 -13   4   6        0.88        5.62      4.64 o 
 -12   4   6       24.59       31.78      5.06 o 
 -11   4   6        0.07        0.63      1.42 o 
 -10   4   6       31.25       31.65      4.30 o 
  -9   4   6       16.36       10.92      1.65 o 
  -8   4   6       50.38       40.89      2.76 o 
  -7   4   6      223.43      238.70      4.68 o 
  -6   4   6      333.31      326.64      5.30 o 
  -5   4   6       83.31       71.81      3.75 o 
  -4   4   6        0.36        3.28      0.84 o 
  -3   4   6      635.72      610.16      7.39 o 
  -2   4   6        9.15        6.75      0.91 o 
  -1   4   6       42.26       40.59      1.95 o 
   0   4   6      222.86      237.12      4.02 o 
   1   4   6       32.74       30.36      1.74 o 
   2   4   6       23.88       20.78      1.51 o 
   3   4   6      658.38      666.80      7.86 o 
   4   4   6        0.09       -0.39      0.63 o 
   5   4   6      127.02      125.25      3.82 o 
   6   4   6      556.04      561.17     13.27 o 
   7   4   6        2.70        1.57      1.30 o 
   8   4   6        7.79        6.72      2.19 o 
   9   4   6        8.17        8.80      2.27 o 
  10   4   6       13.70       13.04      2.59 o 
  11   4   6        0.17        0.01      1.93 o 
 -13   5   6       11.21       -1.00      3.95 o 
 -12   5   6       44.07       31.39      7.61 o 
 -11   5   6        0.07       -1.74      1.74 o 
 -10   5   6       31.47       22.87      2.81 o 
  -9   5   6       47.20       44.96      4.48 o 
  -8   5   6        0.35       -0.04      1.22 o 
  -7   5   6       44.68       32.20      2.48 o 
  -6   5   6      112.29      118.26      5.22 o 
  -5   5   6       51.25       48.22      3.25 o 
  -4   5   6      266.12      260.41      6.72 o 
  -3   5   6      344.56      333.69      6.01 o 
  -2   5   6      282.84      276.09      5.33 o 
  -1   5   6      224.16      224.52      4.72 o 
   0   5   6        0.82        0.35      0.74 o 
   1   5   6       45.36       45.76      2.89 o 
   2   5   6       23.19       18.53      1.77 o 
   3   5   6       31.11       38.18      2.27 o 
   4   5   6       27.00       29.41      2.07 o 
   5   5   6       16.27       16.00      1.92 o 
   6   5   6       54.81       61.20      4.15 o 
   7   5   6       10.63       11.17      2.24 o 
   8   5   6      159.64      149.41      7.30 o 
   9   5   6       66.86       51.01      5.45 o 
  10   5   6       91.08      112.02      7.87 o 
  11   5   6       12.82       11.20      3.21 o 
 -11   6   6       67.21       64.68      5.66 o 
 -10   6   6       56.64       59.73      5.19 o 
  -9   6   6       10.98       10.41      2.18 o 
  -8   6   6       34.10       34.18      4.93 o 
  -7   6   6        0.35        0.32      1.17 o 
  -6   6   6       11.88       15.47      2.73 o 
  -5   6   6       24.26       27.14      2.69 o 
  -4   6   6      125.35      119.01      4.45 o 
  -3   6   6       86.97       86.10      4.51 o 
  -2   6   6       96.52       91.23      6.84 o 
  -1   6   6      789.03      748.50     11.65 o 
   0   6   6       59.48       59.52      4.48 o 
   1   6   6      169.41      174.39      5.30 o 
   2   6   6       36.83       34.54      4.33 o 
   3   6   6      127.63      117.54      4.52 o 
   4   6   6       80.77       93.26      7.33 o 
   5   6   6      307.42      299.01      8.79 o 
   6   6   6       29.92       27.92      4.56 o 
   7   6   6       48.17       37.45      5.40 o 
   8   6   6      209.48      217.88     14.98 o 
   9   6   6        0.00        4.42      3.30 o 
  10   6   6       37.87       39.24     10.86 o 
 -11   7   6      103.10      134.33     10.11 o 
 -10   7   6       26.08       32.03      4.13 o 
  -9   7   6        2.84        3.82      2.25 o 
  -8   7   6       26.72       27.06      3.63 o 
  -7   7   6       12.09       18.32      3.28 o 
  -6   7   6        0.39        2.38      1.54 o 
  -5   7   6       83.84       83.65      4.94 o 
  -4   7   6       91.16      103.73      5.45 o 
  -3   7   6       66.69       64.08      5.60 o 
  -2   7   6      168.99      162.95      5.60 o 
  -1   7   6      108.32      103.53      5.33 o 
   0   7   6      111.31      108.12      5.42 o 
   1   7   6       65.90       63.38      4.27 o 
   2   7   6       61.99       62.35      4.17 o 
   3   7   6       14.39       13.82      2.40 o 
   4   7   6      121.14      127.34      5.57 o 
   5   7   6       50.48       54.92      6.50 o 
   6   7   6        0.89        0.48      2.59 o 
   7   7   6       63.47       65.96      7.29 o 
   8   7   6        2.77        3.82      3.04 o 
   9   7   6        0.68        2.44      6.14 o 
  -9   8   6       11.74        6.25      3.75 o 
  -8   8   6       62.80       72.52      6.04 o 
  -7   8   6        3.37        4.54      2.49 o 
  -6   8   6        7.06        8.47      2.61 o 
  -5   8   6       98.37      122.30      6.49 o 
  -4   8   6       81.83       82.74      5.25 o 
  -3   8   6        0.55       -1.16      1.32 o 
  -2   8   6        0.00       -1.05      1.37 o 
  -1   8   6        9.78       12.73      2.28 o 
   0   8   6       10.25        8.29      2.13 o 
   1   8   6       22.25       26.70      4.76 o 
   2   8   6        3.41        3.40      1.54 o 
   3   8   6        1.50        4.28      1.82 o 
   4   8   6       35.10       36.99      3.72 o 
   5   8   6        7.49        6.17      3.85 o 
   6   8   6       26.21       28.51      5.59 o 
   7   8   6        1.51        3.91      3.23 o 
  -7   9   6       29.33       34.25      4.55 o 
  -6   9   6        0.03       -0.57      1.99 o 
  -5   9   6       23.43       16.58      3.55 o 
  -4   9   6      157.36      159.54      9.35 o 
  -3   9   6      130.70      106.91      6.37 o 
  -2   9   6       95.85      109.20      6.41 o 
  -1   9   6       15.41       22.92      3.26 o 
   0   9   6        7.16        4.50      2.22 o 
   1   9   6        2.10        2.18      1.84 o 
   2   9   6        5.09        1.59      1.98 o 
   3   9   6        6.03        2.17      2.05 o 
   4   9   6       36.57       35.27      4.86 o 
   5   9   6      138.90      140.17      9.55 o 
  -2  10   6       23.69       21.99      3.56 o 
  -1  10   6       59.91       72.66      7.01 o 
   0  10   6        1.06        1.38      1.98 o 
 -14   1   7      129.66      133.87     11.03 o 
 -13   1   7        7.78       11.80      3.74 o 
 -12   1   7        1.02        3.78      2.52 o 
 -11   1   7       54.74       63.97      4.31 o 
 -10   1   7       16.74       21.01      3.12 o 
  -9   1   7      117.99      103.08      4.55 o 
  -8   1   7       43.13       42.65      3.06 o 
  -7   1   7       66.05       52.18      2.85 o 
  -6   1   7      381.44      380.73      5.85 o 
  -5   1   7       59.37       66.53      3.08 o 
  -4   1   7       28.17       29.49      4.13 o 
  -3   1   7       28.14       26.03      2.01 o 
  -2   1   7      849.65      874.00      9.06 o 
  -1   1   7       10.53       18.12      1.11 o 
   0   1   7       61.17       49.32      1.63 o 
   1   1   7      453.78      436.43      5.26 o 
   2   1   7      351.06      337.58      4.60 o 
   3   1   7        0.31        1.04      0.55 o 
   4   1   7      127.61      119.01      3.13 o 
   5   1   7        3.85        3.40      1.37 o 
   6   1   7       10.97       10.14      1.81 o 
   7   1   7      198.07      164.54      5.56 o 
   8   1   7       32.57       37.81      3.42 o 
   9   1   7        0.00        0.62      1.23 o 
  10   1   7       15.85       14.73      2.60 o 
  11   1   7        1.06        1.24      1.80 o 
  12   1   7        7.82       10.65      2.75 o 
 -14   2   7        0.27        0.01      5.71 o 
 -13   2   7       25.66       23.49      8.76 o 
 -12   2   7        4.06       13.68      3.82 o 
 -11   2   7       13.72       10.25      2.59 o 
 -10   2   7        4.31        3.06      1.61 o 
  -9   2   7       14.07       19.68      2.31 o 
  -8   2   7       56.67       58.94      3.17 o 
  -7   2   7       37.10       33.86      2.29 o 
  -6   2   7        7.75        8.16      1.19 o 
  -5   2   7       65.67       52.63      2.59 o 
  -4   2   7       30.63       33.28      2.03 o 
  -3   2   7     1690.29     1648.02     15.08 o 
  -2   2   7        7.97        8.35      0.87 o 
  -1   2   7       35.61       36.26      1.97 o 
   0   2   7       29.65       28.86      1.52 o 
   1   2   7        0.47        1.41      0.54 o 
   2   2   7       34.13       33.00      1.72 o 
   3   2   7      141.69      128.82      2.84 o 
   4   2   7       66.48       60.76      3.20 o 
   5   2   7      546.84      488.24      8.96 o 
   6   2   7       65.02       58.33      3.85 o 
   7   2   7       21.16       19.72      3.12 o 
   8   2   7       94.99       92.74      5.42 o 
   9   2   7      177.58      181.42      6.58 o 
  10   2   7        6.85        7.29      2.07 o 
  11   2   7       50.46       49.44      6.43 o 
  12   2   7       29.81       38.42      4.39 o 
 -14   3   7       38.97       65.07     10.86 o 
 -13   3   7        2.36       -0.74      4.55 o 
 -12   3   7       16.23        9.12      3.74 o 
 -11   3   7       44.21       43.64      4.44 o 
 -10   3   7       71.04       61.57      4.14 o 
  -9   3   7        8.04        6.89      2.00 o 
  -8   3   7      138.51      107.02      3.68 o 
  -7   3   7       63.52       75.81      3.37 o 
  -6   3   7      291.83      279.39      5.39 o 
  -5   3   7       19.33       21.79      1.80 o 
  -4   3   7       13.06       11.16      1.09 o 
  -3   3   7      206.10      195.68      3.49 o 
  -2   3   7      373.88      405.06      5.83 o 
  -1   3   7       58.24       70.94      2.10 o 
   0   3   7      345.11      332.63      4.77 o 
   1   3   7      283.65      263.91      4.27 o 
   2   3   7       43.16       47.83      2.18 o 
   3   3   7      257.82      262.12      4.76 o 
   4   3   7       33.44       29.74      2.17 o 
   5   3   7       13.69       14.60      2.11 o 
   6   3   7      133.93      114.92      4.61 o 
   7   3   7       18.73       11.22      2.06 o 
   8   3   7        3.14        2.95      1.54 o 
   9   3   7        6.29        1.87      1.56 o 
  10   3   7       74.99       67.32      5.32 o 
  11   3   7        4.45        7.00      2.30 o 
 -13   4   7       28.79       35.24      8.54 o 
 -12   4   7        1.56        0.88      2.81 o 
 -11   4   7        7.96        1.58      1.94 o 
 -10   4   7       18.01       10.26      1.84 o 
  -9   4   7        8.62        7.58      1.79 o 
  -8   4   7      217.64      188.87      4.99 o 
  -7   4   7        9.15        3.86      1.12 o 
  -6   4   7        3.49        3.56      1.04 o 
  -5   4   7       52.08       41.81      2.22 o 
  -4   4   7      265.49      242.41      4.57 o 
  -3   4   7       47.12       47.70      2.40 o 
  -2   4   7      352.45      354.98      5.22 o 
  -1   4   7       48.06       50.97      2.21 o 
   0   4   7        2.71        2.94      0.76 o 
   1   4   7      189.35      200.65      3.88 o 
   2   4   7       51.49       47.65      3.57 o 
   3   4   7        0.05        1.01      0.76 o 
   4   4   7       49.40       38.99      2.56 o 
   5   4   7      466.30      451.49      8.99 o 
   6   4   7      129.66      133.94      5.02 o 
   7   4   7       41.41       39.42      4.01 o 
   8   4   7        1.57        2.14      1.70 o 
   9   4   7       18.44       18.61      3.00 o 
  10   4   7       31.39       30.87      4.76 o 
  11   4   7        2.63        2.72      2.00 o 
 -13   5   7       37.19       30.88      8.52 o 
 -11   5   7       84.66       92.11      7.97 o 
 -10   5   7       13.91       14.82      3.81 o 
  -9   5   7       27.58       20.11      2.56 o 
  -8   5   7       42.41       36.24      3.10 o 
  -7   5   7       10.57        5.16      1.52 o 
  -6   5   7      155.65      132.50      4.67 o 
  -5   5   7        6.18        5.36      1.25 o 
  -4   5   7      680.16      657.95      9.18 o 
  -3   5   7      445.44      448.17      7.23 o 
  -2   5   7       12.68       12.64      1.47 o 
  -1   5   7       72.43       70.78      4.09 o 
   0   5   7        2.17        0.04      0.79 o 
   1   5   7       30.02       38.35      2.44 o 
   2   5   7        0.18       -0.73      0.73 o 
   3   5   7        2.79        3.02      0.95 o 
   4   5   7       45.52       47.07      2.67 o 
   5   5   7      108.92      123.60      5.00 o 
   6   5   7        0.47        0.03      1.42 o 
   7   5   7       19.37       17.06      2.58 o 
   8   5   7        6.38        3.20      2.35 o 
   9   5   7        4.21        5.72      2.59 o 
  10   5   7       13.06       12.85      3.31 o 
 -12   6   7        8.80        7.85      5.53 o 
 -11   6   7        3.02        2.11      3.43 o 
 -10   6   7       12.57       11.24      3.40 o 
  -9   6   7       80.36       68.22      4.67 o 
  -8   6   7       12.82        7.89      1.89 o 
  -7   6   7       28.15       28.42      2.94 o 
  -6   6   7        1.98        0.54      1.44 o 
  -5   6   7       18.82       25.08      2.73 o 
  -4   6   7        2.96        1.69      1.63 o 
  -3   6   7      190.58      192.69      6.53 o 
  -2   6   7        3.25        1.61      1.16 o 
  -1   6   7        2.40        2.30      1.31 o 
   0   6   7        5.78        4.78      1.44 o 
   1   6   7       30.62       29.69      2.85 o 
   2   6   7      115.65      117.39      4.66 o 
   3   6   7       36.72       32.80      2.92 o 
   4   6   7       14.16       11.59      4.71 o 
   5   6   7       57.30       61.01      4.91 o 
   6   6   7       21.26       18.47      8.99 o 
   7   6   7        8.32        5.39      2.87 o 
   8   6   7       34.23       24.75      4.75 o 
   9   6   7       51.65       46.45      6.38 o 
 -10   7   7       55.50       73.94      8.75 o 
  -9   7   7       41.41       41.84      7.84 o 
  -8   7   7       14.01        7.35      2.58 o 
  -7   7   7       13.36       15.18      2.88 o 
  -6   7   7        1.20        0.83      1.89 o 
  -5   7   7        0.53        0.37      1.56 o 
  -4   7   7      236.85      228.82      6.71 o 
  -3   7   7      436.93      413.00      9.09 o 
  -2   7   7      171.41      177.86      5.89 o 
  -1   7   7        4.87        5.78      1.68 o 
   0   7   7       68.63       68.14      4.42 o 
   1   7   7       18.17       21.67      2.87 o 
   2   7   7       88.97       97.97      5.36 o 
   3   7   7       36.24       33.29      3.42 o 
   4   7   7       12.13       13.83      4.05 o 
   5   7   7       33.10       26.60      4.50 o 
   6   7   7       38.03       28.54      5.09 o 
   7   7   7        1.56       -2.32      2.32 o 
   8   7   7        0.69        1.07      2.61 o 
  -9   8   7        2.69        0.80      2.45 o 
  -8   8   7        1.38       -0.53      2.23 o 
  -7   8   7       18.54       25.66      3.76 o 
  -6   8   7       26.32       26.63      3.93 o 
  -5   8   7       58.98       56.04      5.22 o 
  -4   8   7       75.49       73.16      4.99 o 
  -3   8   7       20.61       29.45      3.25 o 
  -2   8   7        3.61        3.17      1.78 o 
  -1   8   7        0.21       -0.38      1.38 o 
   0   8   7        7.91        7.20      2.02 o 
   1   8   7        0.01       -0.23      1.53 o 
   2   8   7       20.19       18.14      2.71 o 
   3   8   7       28.11       22.22      3.07 o 
   4   8   7       54.40       50.63      6.30 o 
   5   8   7        1.21        3.62      2.62 o 
   6   8   7       13.19       15.81      4.67 o 
  -6   9   7       24.57       25.39      4.15 o 
  -5   9   7       34.01       32.53      4.74 o 
  -4   9   7        0.92        2.03      2.22 o 
  -3   9   7       32.21       29.56      3.57 o 
  -2   9   7       85.77       93.93      6.02 o 
  -1   9   7       21.91       21.47      3.31 o 
   0   9   7       33.84       32.46      3.71 o 
   1   9   7        2.69        4.96      2.08 o 
   2   9   7       27.95       29.06      4.34 o 
   3   9   7       73.01       70.61      5.29 o 
   4   9   7       15.54       12.01      5.13 o 
 -14   0   8       85.40       84.73     12.49 o 
 -12   0   8       43.11       48.54      9.21 o 
 -11   0   8        5.83        3.69      2.45 o 
 -10   0   8       72.20       66.02      9.70 o 
  -9   0   8      366.23      366.65     14.34 o 
  -8   0   8        4.34        1.35      1.94 o 
  -7   0   8      793.06      725.01     25.70 o 
  -6   0   8     1319.98     1265.43     22.20 o 
  -5   0   8        5.14        5.95      1.77 o 
  -4   0   8       22.42       18.47      2.69 o 
  -3   0   8      102.05       97.97      6.45 o 
  -2   0   8       12.79        7.50      1.72 o 
  -1   0   8     1837.28     1924.09     27.63 o 
   0   0   8       25.36       30.04      2.20 o 
   1   0   8       86.42       76.04      3.01 o 
   2   0   8      391.06      498.35      8.63 o 
   3   0   8     4074.98     4247.27     42.69 o 
   4   0   8     1816.96     1711.55     27.31 o 
   5   0   8      750.87      724.58     17.22 o 
   6   0   8      250.46      236.80      9.17 o 
   7   0   8       84.40       77.42      7.83 o 
   8   0   8        3.08        0.51      1.85 o 
   9   0   8        4.30        2.98      2.41 o 
  10   0   8       14.68        3.33     12.46 o 
  11   0   8      132.89      179.70     11.24 o 
  12   0   8      284.55      304.63     20.69 o 
 -14   1   8        0.50        1.04      3.15 o 
 -13   1   8        3.51        2.62      3.47 o 
 -12   1   8        1.18        3.41      2.48 o 
 -11   1   8       96.00       86.20      5.09 o 
 -10   1   8      253.03      233.18      6.69 o 
  -9   1   8      476.77      446.30     15.41 o 
  -8   1   8      221.45      206.63      5.82 o 
  -7   1   8        9.72       11.58      1.71 o 
  -6   1   8      323.94      302.63      7.20 o 
  -5   1   8        5.00        7.13      1.37 o 
  -4   1   8      418.32      406.01      7.33 o 
  -3   1   8      340.81      383.20      6.90 o 
  -2   1   8      847.90      928.65      9.79 o 
  -1   1   8      204.75      229.06      3.51 o 
   0   1   8        1.80        2.94      0.62 o 
   1   1   8      153.13      145.66      2.98 o 
   2   1   8        0.29        1.63      0.60 o 
   3   1   8      257.78      261.68      4.23 o 
   4   1   8      500.75      528.60      9.07 o 
   5   1   8        1.48       -0.01      0.86 o 
   6   1   8       28.17       36.67      4.95 o 
   7   1   8       44.91       50.77      3.87 o 
   8   1   8        1.20        1.48      1.20 o 
   9   1   8       14.22        7.32      2.01 o 
  10   1   8        0.32       -1.42      2.72 o 
  11   1   8       98.17      127.39      7.38 o 
  12   1   8       48.85       58.25      5.48 o 
 -14   2   8       34.04       33.04      5.93 o 
 -13   2   8        2.15       -3.11      3.11 o 
 -12   2   8       58.72       62.75      7.03 o 
 -11   2   8        9.08        7.54      1.87 o 
 -10   2   8       29.85       28.39      2.90 o 
  -9   2   8       45.27       38.73      3.24 o 
  -8   2   8      372.22      347.19      7.74 o 
  -7   2   8      106.47       92.66      3.97 o 
  -6   2   8      167.27      167.84      4.92 o 
  -5   2   8      231.61      216.77      4.43 o 
  -4   2   8      274.58      238.38      4.52 o 
  -3   2   8        3.38        3.55      0.88 o 
  -2   2   8     1664.15     1679.69     13.67 o 
  -1   2   8       70.79       67.98      2.03 o 
   0   2   8       44.30       40.59      2.73 o 
   1   2   8        1.45        0.24      0.50 o 
   2   2   8       52.91       52.38      2.29 o 
   3   2   8       73.54       60.83      2.26 o 
   4   2   8      722.38      693.54     10.13 o 
   5   2   8      178.30      193.17      5.65 o 
   6   2   8      227.34      196.00      6.03 o 
   7   2   8      105.64      102.16      5.49 o 
   8   2   8        7.27        8.21      1.96 o 
   9   2   8      125.08      122.45      6.61 o 
  10   2   8       56.13       64.85      6.00 o 
  11   2   8       60.26       64.95      5.35 o 
 -14   3   8        2.07        5.90      3.42 o 
 -13   3   8       97.52      106.91      9.63 o 
 -12   3   8        1.97        1.03      2.41 o 
 -11   3   8        0.02        0.63      1.47 o 
 -10   3   8       31.28       27.87      2.96 o 
  -9   3   8       94.27       84.43      4.74 o 
  -8   3   8        3.84        3.39      1.31 o 
  -7   3   8       17.41       20.15      3.36 o 
  -6   3   8       77.72       73.32      3.21 o 
  -5   3   8      706.58      684.02      9.05 o 
  -4   3   8      258.86      258.27      5.01 o 
  -3   3   8      105.49       99.52      2.53 o 
  -2   3   8      105.50      114.76      4.15 o 
  -1   3   8        0.46        0.30      0.52 o 
   0   3   8        9.17        8.49      1.02 o 
   1   3   8        6.81        8.31      1.49 o 
   2   3   8        5.33        5.62      0.95 o 
   3   3   8      273.35      269.57      4.67 o 
   4   3   8       64.68       63.09      2.99 o 
   5   3   8       98.13      102.74      5.26 o 
   6   3   8       34.35       26.58      2.85 o 
   7   3   8       18.34       19.18      2.52 o 
   8   3   8        0.43       -0.20      1.32 o 
   9   3   8       11.63        9.92      2.33 o 
  10   3   8        0.49       -1.92      1.92 o 
  11   3   8       10.15        7.05      2.71 o 
 -13   4   8       52.70       66.98     11.58 o 
 -12   4   8       35.84       40.53     12.62 o 
 -11   4   8       11.01       15.55      4.31 o 
 -10   4   8        4.54        1.18      1.41 o 
  -9   4   8       55.01       51.63      4.56 o 
  -8   4   8       82.28       85.60      4.43 o 
  -7   4   8        2.71       -0.42      0.85 o 
  -6   4   8      125.71      105.54      3.63 o 
  -5   4   8       17.35       22.77      2.95 o 
  -4   4   8      291.97      274.21      5.44 o 
  -3   4   8       47.48       45.58      3.71 o 
  -2   4   8       41.33       37.20      2.06 o 
  -1   4   8      256.58      265.63      4.60 o 
   0   4   8        2.16        2.50      0.76 o 
   1   4   8       36.79       29.54      1.89 o 
   2   4   8       76.13       72.50      2.78 o 
   3   4   8      302.07      291.26      5.16 o 
   4   4   8       19.01       16.93      1.79 o 
   5   4   8      166.11      173.40      5.61 o 
   6   4   8        1.71        3.77      1.57 o 
   7   4   8       12.37       12.25      2.29 o 
   8   4   8       44.87       45.11      4.79 o 
   9   4   8       30.75       35.14      4.31 o 
  10   4   8       23.92       25.47      3.50 o 
 -12   5   8       13.75       12.34      6.08 o 
 -11   5   8       16.59       14.69      3.14 o 
 -10   5   8        4.98        5.08      2.12 o 
  -9   5   8        9.78        9.53      2.33 o 
  -8   5   8        5.33        4.66      2.81 o 
  -7   5   8       19.15       19.45      2.43 o 
  -6   5   8      188.04      166.13      5.29 o 
  -5   5   8        0.02        3.51      2.09 o 
  -4   5   8      878.90      893.18     13.02 o 
  -3   5   8       67.23       71.44      3.44 o 
  -2   5   8        1.11        0.25      0.89 o 
  -1   5   8      170.65      155.18      4.19 o 
   0   5   8      219.51      221.05      5.02 o 
   1   5   8       68.41       71.90      2.89 o 
   2   5   8       48.99       54.11      3.08 o 
   3   5   8       31.91       34.25      2.23 o 
   4   5   8      158.73      147.14      4.45 o 
   5   5   8      153.53      146.07      5.41 o 
   6   5   8      139.81      137.77      5.75 o 
   7   5   8       35.57       32.52      3.65 o 
   8   5   8       79.60       77.36      5.36 o 
   9   5   8        4.75        5.90      2.58 o 
  10   5   8        7.50        3.26      2.61 o 
 -11   6   8      245.85      288.81     18.49 o 
 -10   6   8       29.80       24.02      3.95 o 
  -9   6   8        3.63        2.71      1.94 o 
  -8   6   8       66.18       68.10      4.55 o 
  -7   6   8       38.78       42.14      3.99 o 
  -6   6   8       22.32       24.98      2.81 o 
  -5   6   8       21.17       26.24      3.95 o 
  -4   6   8       17.07       13.64      2.47 o 
  -3   6   8        4.20        0.87      1.20 o 
  -2   6   8      568.30      574.59     10.25 o 
  -1   6   8       76.78       77.19      4.34 o 
   0   6   8       24.19       24.73      2.59 o 
   1   6   8      496.71      489.54      9.41 o 
   2   6   8        0.10        1.98      1.28 o 
   3   6   8      125.75      113.73      4.62 o 
   4   6   8        1.74        0.66      1.58 o 
   5   6   8       45.94       41.53     11.85 o 
   6   6   8        1.78       -1.08      1.94 o 
   7   6   8      125.70      136.13     18.28 o 
   8   6   8        0.28       -0.03      2.86 o 
   9   6   8      105.50      109.52     10.32 o 
 -10   7   8       56.53       62.10     10.33 o 
  -9   7   8        4.77        8.45      3.47 o 
  -8   7   8        3.28        4.45      2.09 o 
  -7   7   8        0.73        2.03      1.87 o 
  -6   7   8       87.14      102.45      6.69 o 
  -5   7   8        0.23        1.28      1.64 o 
  -4   7   8        0.41        1.74      1.75 o 
  -3   7   8        0.64        3.54      1.85 o 
  -2   7   8        2.56       -0.39      1.19 o 
  -1   7   8       72.55       74.11      4.64 o 
   0   7   8       20.43       23.23      2.64 o 
   1   7   8        1.09       -1.22      1.37 o 
   2   7   8      216.32      213.80      6.65 o 
   3   7   8        0.01        1.51      1.69 o 
   4   7   8       28.98       37.96      4.32 o 
   5   7   8       27.39       16.08      6.90 o 
   6   7   8        6.10       -0.67      2.71 o 
   7   7   8        0.98        2.04      2.92 o 
  -8   8   8        0.98        1.38      2.06 o 
  -7   8   8        8.42        7.79      2.82 o 
  -6   8   8       57.24       61.68      6.11 o 
  -5   8   8       55.24       59.61      5.49 o 
  -4   8   8      153.48      176.17      7.65 o 
  -3   8   8        2.35       -0.56      3.29 o 
  -2   8   8        6.03        7.14      2.20 o 
  -1   8   8       23.61       22.58      3.17 o 
   0   8   8       31.18       34.45      3.59 o 
   1   8   8        4.54        3.60      1.78 o 
   2   8   8       11.55        8.44      2.30 o 
   3   8   8        0.02        2.84      1.80 o 
   4   8   8        7.79        3.12      2.44 o 
   5   8   8        4.36        2.15      2.87 o 
   6   8   8       34.89       35.86      7.10 o 
  -6   9   8       11.73        8.67      2.93 o 
  -5   9   8      174.36      177.38      8.85 o 
  -4   9   8       11.92        6.32      2.65 o 
  -3   9   8        0.25       -1.14      2.15 o 
  -2   9   8        1.85       -0.56      2.01 o 
  -1   9   8        4.83        2.70      2.24 o 
   0   9   8        5.83        6.72      2.29 o 
   1   9   8       26.19       25.34      3.56 o 
   2   9   8       25.25       28.07      3.64 o 
   3   9   8       17.16       15.28      3.59 o 
 -14   1   9        5.58        5.51      3.62 o 
 -13   1   9        8.26        0.34      5.57 o 
 -12   1   9      273.84      298.86      9.98 o 
 -11   1   9       26.58       28.04      3.17 o 
 -10   1   9       41.79       38.38      4.08 o 
  -9   1   9        0.10       -0.96      0.96 o 
  -8   1   9        5.14        3.82      1.36 o 
  -7   1   9        6.30        8.13      1.51 o 
  -6   1   9      117.85      107.30      4.64 o 
  -5   1   9        5.08        6.79      1.41 o 
  -4   1   9      548.16      506.32      8.71 o 
  -3   1   9      150.75      170.25      4.70 o 
  -2   1   9        0.11       -0.03      0.54 o 
  -1   1   9       53.29       43.73      1.79 o 
   0   1   9      456.42      435.21      6.34 o 
   1   1   9      124.52      117.88      2.81 o 
   2   1   9       88.13       86.23      2.54 o 
   3   1   9       36.08       32.43      2.12 o 
   4   1   9      226.43      213.78      5.74 o 
   5   1   9        4.52        3.65      1.27 o 
   6   1   9       90.01       95.51      6.16 o 
   7   1   9       20.04       25.94      3.59 o 
   8   1   9        0.58        0.55      1.37 o 
   9   1   9       33.11       28.67      3.87 o 
  10   1   9       61.35       59.35      5.02 o 
  11   1   9       31.15       38.93      4.44 o 
 -14   2   9       12.76       21.08      4.94 o 
 -13   2   9      123.03      153.44     16.00 o 
 -12   2   9        2.71        2.50      2.02 o 
 -11   2   9       15.10       11.16      2.14 o 
 -10   2   9       15.29        5.90      2.59 o 
  -9   2   9       11.46        9.83      2.48 o 
  -8   2   9        3.55        4.62      1.41 o 
  -7   2   9       41.96       47.15      3.36 o 
  -6   2   9        0.00       -0.26      0.94 o 
  -5   2   9      154.46      148.16      6.35 o 
  -4   2   9       75.84       73.10      3.63 o 
  -3   2   9       15.22       15.78      1.50 o 
  -2   2   9      436.81      441.48     12.03 o 
  -1   2   9      476.38      474.09      6.82 o 
   0   2   9       59.86       63.38      2.23 o 
   1   2   9       35.68       29.65      1.79 o 
   2   2   9      150.38      145.89      3.47 o 
   3   2   9       12.63       12.22      1.28 o 
   4   2   9        9.34       11.81      1.79 o 
   5   2   9        4.19        1.30      1.11 o 
   6   2   9        9.33        6.65      1.72 o 
   7   2   9        1.55        0.56      1.33 o 
   8   2   9        2.09       -0.45      1.29 o 
   9   2   9       30.54       34.10      3.77 o 
  10   2   9      177.83      181.27      7.48 o 
  11   2   9       22.09       16.79      3.16 o 
 -13   3   9       10.15       16.81      4.40 o 
 -12   3   9       72.37       76.37      6.17 o 
 -11   3   9       65.41       62.55      4.64 o 
 -10   3   9       20.45       21.37      2.83 o 
  -9   3   9        2.28        1.18      1.70 o 
  -8   3   9       40.04       31.01      2.95 o 
  -7   3   9       58.04       50.35      3.56 o 
  -6   3   9       20.37       17.73      2.17 o 
  -5   3   9      528.17      517.19     17.55 o 
  -4   3   9      357.66      347.00      6.09 o 
  -3   3   9      477.73      492.80      7.39 o 
  -2   3   9        2.52        3.02      0.92 o 
  -1   3   9        0.26       -0.25      0.57 o 
   0   3   9       58.84       57.50      2.52 o 
   1   3   9       16.38       17.72      1.64 o 
   2   3   9       15.23       18.64      1.55 o 
   3   3   9      593.29      558.89      7.35 o 
   4   3   9       76.57       68.06      4.08 o 
   5   3   9      340.30      325.59      7.83 o 
   6   3   9       71.01       78.96      4.89 o 
   7   3   9       22.80       22.13      2.95 o 
   8   3   9       26.28       23.22      3.01 o 
   9   3   9       21.47       18.85      2.94 o 
  10   3   9       98.88      117.43     10.58 o 
 -13   4   9       89.56      124.63     15.62 o 
 -12   4   9      151.04      200.52     15.69 o 
 -11   4   9       14.36       14.52      2.52 o 
 -10   4   9       17.94       22.39      2.83 o 
  -9   4   9        2.95        2.44      1.57 o 
  -8   4   9       55.69       55.31      3.88 o 
  -7   4   9        3.73        4.51      1.52 o 
  -6   4   9       52.98       46.00      3.52 o 
  -5   4   9      583.76      551.11     10.46 o 
  -4   4   9       19.64       17.52      1.88 o 
  -3   4   9       46.38       47.50      4.10 o 
  -2   4   9       25.39       29.58      2.21 o 
  -1   4   9        0.06        0.58      0.71 o 
   0   4   9      123.58      129.30      3.33 o 
   1   4   9       83.90       87.14      2.84 o 
   2   4   9       64.36       56.54      2.73 o 
   3   4   9        2.81        2.05      0.93 o 
   4   4   9        0.46        1.98      1.28 o 
   5   4   9       15.70       16.47      3.36 o 
   6   4   9       52.31       60.65      4.39 o 
   7   4   9       24.38       23.87      3.03 o 
   8   4   9        0.04       -0.60      1.48 o 
   9   4   9       76.10       81.13      5.81 o 
  10   4   9       21.50       14.05      3.66 o 
 -12   5   9       16.37       17.30      9.95 o 
 -11   5   9        6.14        2.91      2.26 o 
 -10   5   9        3.48        5.63      2.15 o 
  -9   5   9       31.22       26.98      3.67 o 
  -8   5   9       46.39       42.72      4.22 o 
  -7   5   9       54.59       61.04     11.62 o 
  -6   5   9       21.37       23.22      2.57 o 
  -5   5   9        3.21        1.79      1.54 o 
  -4   5   9      324.21      313.06      7.51 o 
  -3   5   9       29.84       38.59      3.15 o 
  -2   5   9       49.11       47.64      3.39 o 
  -1   5   9       18.70       20.09      3.25 o 
   0   5   9      210.47      215.13      5.66 o 
   1   5   9      229.87      217.00      4.59 o 
   2   5   9        1.47        1.89      1.07 o 
   3   5   9        5.58        3.61      1.06 o 
   4   5   9       16.58       12.11      3.09 o 
   5   5   9        0.64        1.77      1.57 o 
   6   5   9        9.23        8.56      2.17 o 
   7   5   9       10.47        8.16      2.18 o 
   8   5   9       64.10       62.70      5.72 o 
   9   5   9       37.39       32.47      4.50 o 
 -11   6   9        1.86        2.13      2.18 o 
 -10   6   9       11.68        8.00      2.61 o 
  -9   6   9        0.03        0.14      1.75 o 
  -8   6   9        5.56       10.43      2.55 o 
  -7   6   9      110.57      116.73      7.27 o 
  -6   6   9       28.33       30.65      4.18 o 
  -5   6   9       14.57       19.69      3.07 o 
  -4   6   9      125.66      123.72      6.43 o 
  -3   6   9       22.07       26.82      3.38 o 
  -2   6   9       71.97       75.53      5.28 o 
  -1   6   9       40.72       43.70      3.38 o 
   0   6   9        0.37       -0.06      1.13 o 
   1   6   9        0.28        0.14      1.24 o 
   2   6   9        4.89        6.00      1.76 o 
   3   6   9        0.04       -1.14      1.14 o 
   4   6   9       22.05       25.54      3.95 o 
   5   6   9       54.92       62.49      6.69 o 
   6   6   9       11.98       13.43      8.88 o 
   7   6   9        4.75        3.26      2.59 o 
   8   6   9        1.77        1.29      3.13 o 
 -10   7   9        0.04        0.09      2.50 o 
  -9   7   9        5.51        1.76      2.75 o 
  -8   7   9        5.87        4.46      2.56 o 
  -7   7   9      170.29      191.73      9.90 o 
  -6   7   9        3.74        2.52      1.89 o 
  -5   7   9       10.58        5.26      2.17 o 
  -4   7   9        0.03       -2.27      2.27 o 
  -3   7   9        0.68       -0.66      1.52 o 
  -2   7   9       10.88       12.86      2.58 o 
  -1   7   9        0.71       -0.30      1.41 o 
   0   7   9       61.42       66.28      5.81 o 
   1   7   9       91.41      102.33      5.59 o 
   2   7   9      116.82      131.35      6.06 o 
   3   7   9        4.52        6.21      2.51 o 
   4   7   9       28.29       29.77      3.87 o 
   5   7   9       69.14       74.33      7.94 o 
   6   7   9        1.98       -2.00      2.73 o 
   7   7   9        0.07        0.77      2.80 o 
  -8   8   9       21.97       33.09      5.77 o 
  -7   8   9       23.63       21.38      3.66 o 
  -6   8   9        0.91        0.22      1.85 o 
  -5   8   9        0.59       -0.18      1.98 o 
  -4   8   9        1.10        4.81      2.61 o 
  -3   8   9        0.09        1.17      2.00 o 
  -2   8   9        1.58        0.37      2.19 o 
  -1   8   9       71.77       80.71      6.67 o 
   0   8   9        5.97        8.94      2.43 o 
   1   8   9        0.14       -1.58      1.58 o 
   2   8   9        5.47        2.81      2.02 o 
   3   8   9        4.26        2.95      2.31 o 
   4   8   9       40.47       46.14      5.34 o 
   5   8   9       20.98       25.45      5.36 o 
  -5   9   9       71.21       58.19     11.67 o 
  -4   9   9       11.78       11.61      3.18 o 
  -3   9   9        0.09        0.57      2.23 o 
  -2   9   9        1.89        1.58      2.57 o 
  -1   9   9        3.69        6.57      2.78 o 
   0   9   9        0.68        0.29      2.30 o 
   1   9   9       35.74       39.07      4.29 o 
   2   9   9        1.06       -2.18      2.18 o 
 -14   0  10       27.41       26.58      8.47 o 
 -13   0  10      183.51      211.81     16.67 o 
 -12   0  10      100.67       82.70      7.66 o 
 -11   0  10      373.41      375.81     13.13 o 
 -10   0  10        5.86        4.42      2.33 o 
  -9   0  10        2.06       -0.63      1.45 o 
  -8   0  10      297.43      304.35     12.79 o 
  -7   0  10     1132.28     1032.35     20.98 o 
  -6   0  10        2.83        2.37      3.42 o 
  -5   0  10       69.35       60.26      5.27 o 
  -4   0  10      620.94      597.85     14.04 o 
  -3   0  10       18.89       21.07      4.14 o 
  -2   0  10      319.14      343.11      9.86 o 
  -1   0  10        0.83        1.69      1.59 o 
   0   0  10       50.18       58.91      3.15 o 
   1   0  10      163.60      161.39      4.90 o 
   2   0  10        0.97        0.33      1.32 o 
   3   0  10        7.56        5.46      2.36 o 
   4   0  10      797.84      821.94     34.32 o 
   5   0  10     1507.21     1553.56     27.96 o 
   6   0  10       13.79       12.67      3.01 o 
   7   0  10      582.21      585.00     45.14 o 
   8   0  10        0.45        3.22      2.13 o 
   9   0  10        0.22       -1.88      1.88 o 
  10   0  10       27.00       34.88      5.88 o 
  11   0  10        7.28        4.23      3.72 o 
 -14   1  10        1.47        1.36      4.19 o 
 -13   1  10       28.25       25.73      5.38 o 
 -12   1  10        1.13        1.15      1.68 o 
 -11   1  10        0.00        1.64      1.57 o 
 -10   1  10        3.48        2.89      1.46 o 
  -9   1  10        0.00        0.20      1.66 o 
  -8   1  10        4.46        4.23      1.48 o 
  -7   1  10        0.14       -0.23      1.04 o 
  -6   1  10     2346.47     2222.32     24.75 o 
  -5   1  10      342.44      326.60      7.24 o 
  -4   1  10        1.55        1.26      1.06 o 
  -3   1  10        3.87        3.30      1.10 o 
  -2   1  10      108.26      100.00      3.72 o 
  -1   1  10      196.90      177.36      4.02 o 
   0   1  10       42.27       41.56      2.08 o 
   1   1  10      218.90      220.96      4.13 o 
   2   1  10      917.50      885.86      9.60 o 
   3   1  10     1531.26     1520.09     15.70 o 
   4   1  10      101.51       95.87      6.59 o 
   5   1  10      159.83      157.29      5.43 o 
   6   1  10      173.92      185.17      6.25 o 
   7   1  10        0.61        2.95      2.15 o 
   8   1  10        0.09       -0.67      1.40 o 
   9   1  10        3.90        6.39      2.64 o 
  10   1  10       74.00       91.99      6.68 o 
 -13   2  10        0.01        5.88      4.55 o 
 -12   2  10        3.78        4.26      1.88 o 
 -11   2  10        8.53        4.12      1.80 o 
 -10   2  10       66.75       74.52      4.90 o 
  -9   2  10        3.15        4.54      1.47 o 
  -8   2  10       50.58       48.94      3.73 o 
  -7   2  10        8.24       10.57      1.92 o 
  -6   2  10     1117.14     1053.27     18.47 o 
  -5   2  10        3.94        3.10      1.16 o 
  -4   2  10        2.35        0.81      0.99 o 
  -3   2  10        5.23        6.98      1.42 o 
  -2   2  10      154.98      146.57      4.70 o 
  -1   2  10        5.78        5.57      1.11 o 
   0   2  10      325.17      307.12      4.94 o 
   1   2  10      153.40      160.44      3.59 o 
   2   2  10      106.56      112.77      3.10 o 
   3   2  10        0.43        0.47      0.87 o 
   4   2  10       33.39       31.71      2.88 o 
   5   2  10        3.09        2.06      1.31 o 
   6   2  10       67.66       71.59      4.87 o 
   7   2  10        4.68        4.41      1.74 o 
   8   2  10       84.08       83.42     10.06 o 
   9   2  10        7.40        4.10      2.02 o 
  10   2  10       73.67       83.23      6.15 o 
 -13   3  10       26.62       34.12      5.74 o 
 -12   3  10        9.58        6.72      2.21 o 
 -11   3  10       97.54      112.22      6.18 o 
 -10   3  10       15.62       16.44      3.50 o 
  -9   3  10        0.80        1.67      1.27 o 
  -8   3  10       27.77       35.05      3.28 o 
  -7   3  10       11.36       15.36      2.18 o 
  -6   3  10       72.10       66.26      4.13 o 
  -5   3  10       64.61       59.39      3.70 o 
  -4   3  10       97.02       95.03      4.09 o 
  -3   3  10      305.02      311.28      7.02 o 
  -2   3  10       11.69       16.88      1.98 o 
  -1   3  10       18.49       15.55      1.64 o 
   0   3  10      181.06      156.71      3.59 o 
   1   3  10       55.90       61.11      2.78 o 
   2   3  10       25.17       30.31      2.07 o 
   3   3  10       80.19       84.47      3.50 o 
   4   3  10        3.38        2.83      1.25 o 
   5   3  10       59.79       54.93      5.42 o 
   6   3  10        4.32        4.01      1.72 o 
   7   3  10        4.99        5.41      2.55 o 
   8   3  10       22.68       25.06      3.37 o 
   9   3  10        4.31       11.71      4.81 o 
  10   3  10        0.74        1.08      2.03 o 
 -12   4  10       23.03       25.47      6.76 o 
 -11   4  10       10.31       10.03      2.30 o 
 -10   4  10       13.94       13.59      2.48 o 
  -9   4  10        1.59        3.05      1.54 o 
  -8   4  10        0.11        0.90      1.34 o 
  -7   4  10      164.68      149.49      5.39 o 
  -6   4  10        6.57        7.87      1.75 o 
  -5   4  10       47.57       50.53      3.61 o 
  -4   4  10      385.24      377.67      9.73 o 
  -3   4  10       10.51       10.93      1.52 o 
  -2   4  10      148.30      135.36      4.63 o 
  -1   4  10      121.75      116.06      3.71 o 
   0   4  10       14.76       16.64      1.81 o 
   1   4  10        7.77        8.04      1.24 o 
   2   4  10        5.00        2.81      1.00 o 
   3   4  10       39.39       35.05      2.89 o 
   4   4  10       13.27       21.45      5.55 o 
   5   4  10      211.98      208.39      8.49 o 
   6   4  10        0.41        0.83      1.41 o 
   7   4  10      113.13      100.31      6.00 o 
   8   4  10       18.91       18.16      3.66 o 
   9   4  10       21.91       22.56      3.40 o 
 -12   5  10       59.65       66.66      9.25 o 
 -11   5  10      129.70      133.20     25.15 o 
 -10   5  10       10.41       14.42      2.93 o 
  -9   5  10        0.11       -0.97      1.64 o 
  -8   5  10        0.15        0.59      1.46 o 
  -7   5  10        1.03        1.52      1.92 o 
  -6   5  10        2.81        4.35      1.71 o 
  -5   5  10       91.02       85.68      8.08 o 
  -4   5  10      224.32      222.96      6.28 o 
  -3   5  10       12.73       11.37      2.01 o 
  -2   5  10      402.53      396.25      9.48 o 
  -1   5  10      173.49      169.86      5.71 o 
   0   5  10        9.47        9.20      1.74 o 
   1   5  10        0.54        0.32      0.90 o 
   2   5  10       88.90       85.37      4.01 o 
   3   5  10        1.82        1.08      1.09 o 
   4   5  10       21.92       23.30      2.77 o 
   5   5  10        1.72        1.91      1.46 o 
   6   5  10        0.42       -0.82      1.56 o 
   7   5  10        2.88        2.70      1.94 o 
   8   5  10        3.56        3.42      2.17 o 
 -11   6  10      103.69      104.60      9.16 o 
 -10   6  10        0.74        2.89      2.39 o 
  -9   6  10      116.23      128.93     13.13 o 
  -8   6  10       25.41       29.78      5.54 o 
  -7   6  10       31.20       32.03      3.91 o 
  -6   6  10       20.92       17.41      3.06 o 
  -5   6  10       51.49       56.26      4.26 o 
  -4   6  10       15.01       10.07      4.20 o 
  -3   6  10        1.55        0.64      1.53 o 
  -2   6  10       45.86       41.90      4.02 o 
  -1   6  10       43.66       48.02      5.35 o 
   0   6  10      240.99      238.37      6.82 o 
   1   6  10      322.98      301.97      7.57 o 
   2   6  10      124.94      128.91      4.98 o 
   3   6  10      120.36      120.68     12.75 o 
   4   6  10       38.00       29.53      4.73 o 
   5   6  10       18.29       20.51      4.68 o 
   6   6  10        3.03        1.66      2.54 o 
   7   6  10       23.00       19.84      4.43 o 
  -9   7  10       12.29        9.66      5.31 o 
  -8   7  10       81.86       67.51     12.33 o 
  -7   7  10       24.69       23.14      9.08 o 
  -6   7  10        4.70        5.01      2.61 o 
  -5   7  10        8.48        5.80      4.03 o 
  -4   7  10        7.98        5.89      2.29 o 
  -3   7  10        6.30        5.69      2.22 o 
  -2   7  10        0.61       -1.38      1.38 o 
  -1   7  10        0.17       -1.44      1.55 o 
   0   7  10        0.85        0.78      2.00 o 
   1   7  10       89.00       94.93      6.83 o 
   2   7  10       42.53       41.27      3.75 o 
   3   7  10        9.00        9.86      2.87 o 
   4   7  10       81.73       84.14     14.50 o 
   5   7  10       18.69       19.11      4.41 o 
   6   7  10        0.03       -3.84      4.44 o 
  -7   8  10        8.87        8.66      3.96 o 
  -6   8  10       68.10       68.79      7.64 o 
  -5   8  10        1.20        2.70      2.19 o 
  -4   8  10      117.92      131.58     14.35 o 
  -3   8  10        5.35        1.25      2.57 o 
  -2   8  10        5.46        8.48      2.63 o 
  -1   8  10       18.34       17.34      3.42 o 
   0   8  10       59.92       59.32      5.48 o 
   1   8  10        1.13        3.99      2.82 o 
   2   8  10        0.82        1.59      1.89 o 
   3   8  10        0.12        1.09      2.88 o 
   4   8  10       14.79       19.14      4.59 o 
  -3   9  10       68.71       75.61     10.64 o 
  -2   9  10        0.94        2.12      2.51 o 
  -1   9  10       17.15        4.85      2.66 o 
   0   9  10       26.99       21.86      7.54 o 
 -13   1  11       76.92       82.61      8.88 o 
 -12   1  11        4.63        3.91      1.94 o 
 -11   1  11       17.15       20.11      2.84 o 
 -10   1  11      109.03      124.45      5.74 o 
  -9   1  11      147.97      149.27      5.91 o 
  -8   1  11        6.06        3.22      1.33 o 
  -7   1  11      162.21      148.85      5.32 o 
  -6   1  11        9.24       10.38      1.99 o 
  -5   1  11      140.13      145.56      4.99 o 
  -4   1  11       10.78       10.04      1.73 o 
  -3   1  11       43.27       44.41      3.24 o 
  -2   1  11       31.11       30.99      2.67 o 
  -1   1  11       24.07       30.47      2.68 o 
   0   1  11      150.30      143.26      3.88 o 
   1   1  11      318.69      290.41      5.01 o 
   2   1  11       14.97       12.40      1.40 o 
   3   1  11      157.40      158.91      5.09 o 
   4   1  11        2.03        0.20      1.13 o 
   5   1  11       16.74       17.81      2.50 o 
   6   1  11        1.95        4.22      2.96 o 
   7   1  11       18.68       15.49      2.49 o 
   8   1  11        3.14       -1.35      1.35 o 
   9   1  11       86.17       86.09      6.05 o 
  10   1  11       15.14       19.94      3.34 o 
 -13   2  11       61.11       55.80      5.71 o 
 -12   2  11      114.98      113.55      6.53 o 
 -11   2  11       14.29       15.58      2.68 o 
 -10   2  11       21.46       22.33      2.81 o 
  -9   2  11        6.42        6.98      1.79 o 
  -8   2  11        7.69        4.10      2.25 o 
  -7   2  11       17.94       10.69      1.95 o 
  -6   2  11       15.20       11.88      2.01 o 
  -5   2  11      160.02      165.65      5.62 o 
  -4   2  11       43.01       45.67      3.36 o 
  -3   2  11       50.31       63.12      5.39 o 
  -2   2  11       43.63       56.76      3.64 o 
  -1   2  11      101.89       97.80      4.06 o 
   0   2  11      146.25      126.20      3.74 o 
   1   2  11      220.81      218.98      4.41 o 
   2   2  11        0.24       -0.69      0.69 o 
   3   2  11       16.88       16.30      2.12 o 
   4   2  11       25.45       30.33      2.93 o 
   5   2  11       15.04       17.23      2.55 o 
   6   2  11        0.37       -0.81      1.38 o 
   7   2  11       29.45       36.48      3.77 o 
   8   2  11        1.32        2.68      1.79 o 
   9   2  11        0.32        1.68      1.87 o 
  10   2  11       70.70       64.84      5.54 o 
 -13   3  11       62.58       68.36      6.34 o 
 -12   3  11        0.67        2.27      1.79 o 
 -11   3  11        0.93       -0.12      1.57 o 
 -10   3  11        0.09        0.41      1.56 o 
  -9   3  11       12.63        8.80      2.02 o 
  -8   3  11       61.00       55.82      4.17 o 
  -7   3  11      137.73      145.44      5.38 o 
  -6   3  11      125.43      143.38      5.79 o 
  -5   3  11      152.85      142.08      5.11 o 
  -4   3  11       51.92       55.08      3.72 o 
  -3   3  11       24.23       24.20      2.97 o 
  -2   3  11        7.29        8.93      1.75 o 
  -1   3  11       40.47       49.16      2.84 o 
   0   3  11      352.20      330.58      6.37 o 
   1   3  11      201.02      201.75      5.14 o 
   2   3  11      218.88      227.10      5.37 o 
   3   3  11        0.00        0.35      0.94 o 
   4   3  11       19.03       19.86      2.48 o 
   5   3  11        0.00        0.19      1.37 o 
   6   3  11       10.61        8.76      2.00 o 
   7   3  11        4.40        2.19      1.63 o 
   8   3  11      149.29      156.27      7.98 o 
   9   3  11       36.31       39.93      4.37 o 
 -12   4  11       74.44       80.23      6.56 o 
 -11   4  11        0.98       -0.25      1.74 o 
 -10   4  11        0.21        1.35      1.76 o 
  -9   4  11       44.28       50.00      4.02 o 
  -8   4  11       66.52       69.11      4.73 o 
  -7   4  11        6.08        5.58      1.70 o 
  -6   4  11       16.30       17.19      2.36 o 
  -5   4  11       34.38       31.38      3.07 o 
  -4   4  11      158.36      165.84     10.55 o 
  -3   4  11       73.41       75.29      4.33 o 
  -2   4  11       96.49       95.73      3.78 o 
  -1   4  11       27.73       20.75      2.05 o 
   0   4  11       70.57       66.57      3.48 o 
   1   4  11       22.24       28.40      2.38 o 
   2   4  11      129.31      126.84      4.35 o 
   3   4  11        7.59        6.17      1.62 o 
   4   4  11       22.40       21.40      2.77 o 
   5   4  11        4.98        3.04      1.57 o 
   6   4  11        1.57        0.75      1.63 o 
   7   4  11       22.04       22.86      3.26 o 
   8   4  11       17.18       11.70      2.72 o 
   9   4  11       65.25       69.90     12.10 o 
 -11   5  11       25.84       21.16      3.79 o 
 -10   5  11       45.05       47.83      6.61 o 
  -9   5  11       10.86       15.99      3.26 o 
  -8   5  11        0.58        0.13      1.62 o 
  -7   5  11        0.44        3.01      1.89 o 
  -6   5  11        1.49        0.07      1.92 o 
  -5   5  11        0.54        0.77      1.43 o 
  -4   5  11       64.31       77.69      5.53 o 
  -3   5  11      102.14       99.58      6.13 o 
  -2   5  11       40.79       46.99      5.93 o 
  -1   5  11        8.18        8.05      1.78 o 
   0   5  11       36.29       37.41      3.18 o 
   1   5  11      114.51      115.71      4.19 o 
   2   5  11       18.93       20.85      2.21 o 
   3   5  11       61.69       64.96      4.96 o 
   4   5  11        7.76        5.61      1.93 o 
   5   5  11       27.37       25.33      3.33 o 
   6   5  11       25.69       22.77      3.16 o 
   7   5  11        2.97        0.67      1.86 o 
   8   5  11        2.56        2.58      2.29 o 
 -10   6  11        1.22        5.87      2.59 o 
  -9   6  11       88.30       84.24     11.98 o 
  -8   6  11       28.99       26.14      4.76 o 
  -7   6  11       14.60       13.85      3.13 o 
  -6   6  11        3.71        3.45      2.09 o 
  -5   6  11       14.39       19.16      5.11 o 
  -4   6  11        7.38        8.02      2.85 o 
  -3   6  11       26.78       29.07      5.16 o 
  -2   6  11        3.57        5.20      1.99 o 
  -1   6  11      152.29      141.77     12.60 o 
   0   6  11       22.48       19.89      3.09 o 
   1   6  11       31.09       43.34      4.65 o 
   2   6  11        2.67        0.59      1.85 o 
   3   6  11        1.62        1.47      1.91 o 
   4   6  11       12.10       16.66      3.74 o 
   5   6  11        0.58        1.97      2.52 o 
   6   6  11       21.78       14.89      4.29 o 
   7   6  11       15.41        9.83      5.27 o 
  -9   7  11        4.29        3.87      2.78 o 
  -8   7  11       22.96       25.26      7.66 o 
  -7   7  11        4.42       -2.05      4.29 o 
  -6   7  11        5.11        8.28      4.71 o 
  -5   7  11      208.92      229.49     17.10 o 
  -4   7  11       26.55       19.16      4.01 o 
  -3   7  11        3.54        3.93      2.22 o 
  -2   7  11        0.17       -0.43      1.64 o 
  -1   7  11        1.34       -1.73      2.32 o 
   0   7  11        0.47        3.44      1.96 o 
   1   7  11        4.06        6.42      2.39 o 
   2   7  11       23.65       22.25      6.27 o 
   3   7  11        8.46        6.69      2.80 o 
   4   7  11      104.48       88.39      8.06 o 
   5   7  11       12.22       11.88      3.84 o 
  -6   8  11       26.88       28.65      5.18 o 
  -5   8  11        0.10       -2.32      2.39 o 
  -4   8  11        7.85        7.90      3.56 o 
  -3   8  11        2.59        0.48      2.33 o 
  -2   8  11       77.14       78.25      6.50 o 
  -1   8  11       12.38        8.67      2.96 o 
   0   8  11        0.22        4.10      2.32 o 
   1   8  11       10.71       10.16      3.05 o 
   2   8  11        0.05        1.65      2.83 o 
   3   8  11       10.65        9.56      4.34 o 
 -13   0  12       43.42       45.92      6.42 o 
 -12   0  12       15.39        8.87     10.23 o 
 -11   0  12       40.33       37.97      5.22 o 
 -10   0  12       83.03       92.01      7.90 o 
  -9   0  12        3.45        9.44      2.97 o 
  -8   0  12      147.03      169.20      9.94 o 
  -7   0  12      768.46      693.43     17.56 o 
  -6   0  12     1378.71     1316.85     36.65 o 
  -5   0  12      442.79      413.67     12.59 o 
  -4   0  12      205.47      215.19     12.40 o 
  -3   0  12      204.55      190.36      8.10 o 
  -2   0  12       34.69       41.96      4.69 o 
  -1   0  12        0.05        2.36      1.66 o 
   0   0  12       76.25       92.36      5.86 o 
   1   0  12      349.78      321.17     10.20 o 
   2   0  12      367.95      377.34      8.73 o 
   3   0  12       92.17       94.83      6.15 o 
   4   0  12       55.67       62.87     15.56 o 
   5   0  12        0.78        1.01      2.03 o 
   6   0  12      569.56      559.61     16.67 o 
   7   0  12      424.12      411.66     14.76 o 
   8   0  12        6.15        6.43      3.26 o 
   9   0  12       47.15       48.75      7.01 o 
 -13   1  12       31.26       46.02      6.29 o 
 -12   1  12       11.74        7.82      2.76 o 
 -11   1  12        9.07       11.65      2.36 o 
 -10   1  12        1.43        2.78      1.61 o 
  -9   1  12        0.13        1.70      1.32 o 
  -8   1  12        0.03        0.67      1.23 o 
  -7   1  12      206.23      196.26     12.58 o 
  -6   1  12      111.38      119.29      5.02 o 
  -5   1  12        0.13       -0.77      1.08 o 
  -4   1  12      576.17      543.30     10.23 o 
  -3   1  12      100.91      107.05      4.35 o 
  -2   1  12       70.89       66.29      4.01 o 
  -1   1  12       26.22       20.76      2.82 o 
   0   1  12        7.09        4.80      1.41 o 
   1   1  12       38.87       32.29      2.41 o 
   2   1  12        0.37        0.85      0.85 o 
   3   1  12       30.39       33.55      2.99 o 
   4   1  12        2.03        1.83      1.24 o 
   5   1  12       77.87       73.83     11.24 o 
   6   1  12      152.70      168.76      9.52 o 
   7   1  12      254.58      289.90     11.86 o 
   8   1  12       19.43       19.98      3.27 o 
   9   1  12        0.16        1.66      2.14 o 
 -13   2  12       13.92       14.42      2.97 o 
 -12   2  12       48.57       44.82      4.36 o 
 -11   2  12       90.09       98.62      6.48 o 
 -10   2  12        5.73        2.93      1.59 o 
  -9   2  12        6.39        2.27      1.50 o 
  -8   2  12      112.98      105.21      8.42 o 
  -7   2  12       48.81       50.98      4.01 o 
  -6   2  12      463.59      466.76      9.85 o 
  -5   2  12       87.86       91.39      5.03 o 
  -4   2  12      266.79      273.62      7.12 o 
  -3   2  12       42.72       49.83      3.64 o 
  -2   2  12       98.78       79.48      5.76 o 
  -1   2  12      112.55       94.51      5.07 o 
   0   2  12      246.39      255.88      6.53 o 
   1   2  12       37.94       43.62      2.85 o 
   2   2  12        1.02       -1.18      1.18 o 
   3   2  12      107.61      101.94      4.81 o 
   4   2  12       51.97       62.38      4.24 o 
   5   2  12       20.25       18.83      2.68 o 
   6   2  12        0.42        2.92      1.64 o 
   7   2  12       46.97       44.27      4.32 o 
   8   2  12        5.23        4.89      2.24 o 
   9   2  12        0.49        1.77      2.14 o 
 -12   3  12        9.35        6.81      2.25 o 
 -11   3  12        0.43        1.97      1.87 o 
 -10   3  12        3.30        0.67      1.61 o 
  -9   3  12        2.44        1.96      1.50 o 
  -8   3  12      115.41      114.37      5.74 o 
  -7   3  12        4.67        8.11      1.94 o 
  -6   3  12        1.64        3.51      1.54 o 
  -5   3  12       22.59       24.69      2.76 o 
  -4   3  12        0.48        1.28      1.17 o 
  -3   3  12        3.47        4.65      2.49 o 
  -2   3  12       72.40       66.67      5.24 o 
  -1   3  12        2.96        1.29      1.43 o 
   0   3  12       97.82       98.52      3.83 o 
   1   3  12      246.72      244.85      8.17 o 
   2   3  12      190.00      190.30      5.81 o 
   3   3  12        1.57       -0.39      1.21 o 
   4   3  12       13.69       15.78      2.75 o 
   5   3  12        8.51        9.23      2.18 o 
   6   3  12       30.31       36.01      3.81 o 
   7   3  12       11.58       11.94      2.25 o 
   8   3  12        8.82       11.26      2.78 o 
 -12   4  12        1.25       -0.59      2.36 o 
 -11   4  12       99.93      107.84      7.46 o 
 -10   4  12      117.62      124.52      6.76 o 
  -9   4  12        1.65        4.83      2.02 o 
  -8   4  12       12.79       12.34      2.49 o 
  -7   4  12      110.36      109.11      5.89 o 
  -6   4  12        0.45       -0.57      1.23 o 
  -5   4  12      139.93      134.55      5.48 o 
  -4   4  12       25.72       27.04      5.96 o 
  -3   4  12       37.82       41.23      3.47 o 
  -2   4  12       44.14       42.24      5.00 o 
  -1   4  12       25.54       21.47      2.56 o 
   0   4  12      137.99      128.54      4.25 o 
   1   4  12       43.72       40.64      2.91 o 
   2   4  12        5.27        3.64      1.61 o 
   3   4  12        9.77        3.38      2.94 o 
   4   4  12        9.64        9.55      2.17 o 
   5   4  12       19.93       24.49      4.21 o 
   6   4  12       19.70       17.79      3.63 o 
   7   4  12       37.16       39.44      4.51 o 
   8   4  12       10.11        8.16      2.71 o 
 -11   5  12       34.82       38.62      4.89 o 
 -10   5  12        0.02        0.42      2.00 o 
  -9   5  12        1.69        1.01      2.05 o 
  -8   5  12      151.63      162.68      7.97 o 
  -7   5  12       77.50       81.06      6.25 o 
  -6   5  12       11.37       12.19      2.91 o 
  -5   5  12        0.34        0.01      1.53 o 
  -4   5  12       67.33       73.47      5.60 o 
  -3   5  12       73.63       67.93      7.57 o 
  -2   5  12        0.13        0.38      1.54 o 
  -1   5  12      185.01      165.84      5.67 o 
   0   5  12        0.02        1.52      1.33 o 
   1   5  12      618.55      640.16     13.48 o 
   2   5  12       14.09       13.46      2.42 o 
   3   5  12        5.35        8.34      2.93 o 
   4   5  12        9.56        5.34      2.21 o 
   5   5  12        6.69        9.39      2.99 o 
   6   5  12        9.03       11.67      2.60 o 
   7   5  12        2.18        1.19      2.04 o 
 -10   6  12       85.06       83.42      8.59 o 
  -9   6  12      120.40      128.21     16.78 o 
  -8   6  12        5.38        6.21      2.66 o 
  -7   6  12       37.59       31.87      4.24 o 
  -6   6  12        0.97        3.05      2.10 o 
  -5   6  12       11.66       14.86      3.02 o 
  -4   6  12        9.90        5.02      2.29 o 
  -3   6  12        0.00        3.07      2.48 o 
  -2   6  12        3.50        1.96      2.28 o 
  -1   6  12       99.36      101.16      6.47 o 
   0   6  12       19.88       19.95      2.91 o 
   1   6  12        0.00       -0.44      1.67 o 
   2   6  12      284.53      292.73     11.30 o 
   3   6  12       94.45       83.20     10.84 o 
   4   6  12       77.75       88.11     11.43 o 
   5   6  12       11.45        5.39      3.09 o 
   6   6  12       11.22        6.74      3.55 o 
  -8   7  12       88.24       88.50      8.85 o 
  -7   7  12        5.52        3.28      2.92 o 
  -6   7  12        8.65        6.81      8.41 o 
  -5   7  12       70.21       78.26      7.91 o 
  -4   7  12        1.82        1.44      2.53 o 
  -3   7  12        5.52        6.10      3.00 o 
  -2   7  12        6.26        7.97      2.98 o 
  -1   7  12        4.01        4.07      2.29 o 
   0   7  12        2.64        5.34      2.30 o 
   1   7  12       32.11       34.24      5.00 o 
   2   7  12        0.23       -1.85      2.29 o 
   3   7  12      117.12      138.87     15.12 o 
   4   7  12        2.59        0.60      4.26 o 
  -5   8  12        1.35       -0.57      2.44 o 
  -4   8  12       52.16       55.58      6.96 o 
  -3   8  12        7.46        9.18      3.68 o 
  -2   8  12       36.95       36.31      5.76 o 
  -1   8  12        0.15        3.28      2.52 o 
   0   8  12       42.93       41.34      4.87 o 
   1   8  12        7.36        2.58      3.80 o 
 -13   1  13        1.38        0.49      1.85 o 
 -12   1  13       21.66       17.13      3.14 o 
 -11   1  13       49.72       48.29      4.38 o 
 -10   1  13      129.30      136.17      6.64 o 
  -9   1  13        8.76        7.08      2.11 o 
  -8   1  13        0.87        2.47      1.57 o 
  -7   1  13      101.20      118.83      5.71 o 
  -6   1  13        0.76       -0.43      1.17 o 
  -5   1  13       40.82       39.61      3.54 o 
  -4   1  13       62.34       56.98      4.92 o 
  -3   1  13       29.36       26.80      3.95 o 
  -2   1  13        9.82        5.91      1.55 o 
  -1   1  13       80.72       72.03      4.35 o 
   0   1  13       31.00       29.65      2.93 o 
   1   1  13       34.06       31.07      2.88 o 
   2   1  13      134.52      132.71      8.54 o 
   3   1  13       56.83       49.35      4.51 o 
   4   1  13        8.92        8.29      3.64 o 
   5   1  13        2.79        2.29      1.82 o 
   6   1  13       17.64       18.04      2.91 o 
   7   1  13        1.90        1.60      1.75 o 
   8   1  13       21.84       20.27      4.33 o 
 -12   2  13        7.55       13.16      2.76 o 
 -11   2  13        5.45        4.57      2.35 o 
 -10   2  13        1.58       -0.81      1.56 o 
  -9   2  13      143.65      159.81      6.57 o 
  -8   2  13       54.49       46.90      4.01 o 
  -7   2  13       83.37       80.91      5.05 o 
  -6   2  13       31.90       31.69      3.25 o 
  -5   2  13       19.23       17.03      2.45 o 
  -4   2  13       21.12       31.26      3.24 o 
  -3   2  13        1.32        1.72      1.29 o 
  -2   2  13        2.60        0.76      1.24 o 
  -1   2  13        0.28        1.10      1.26 o 
   0   2  13      446.26      444.45     10.93 o 
   1   2  13        8.15        6.88      1.67 o 
   2   2  13        4.84       -1.34      3.95 o 
   3   2  13       28.34       20.48      3.14 o 
   4   2  13        7.80        9.80      2.07 o 
   5   2  13        6.75        6.50      2.03 o 
   6   2  13       13.75       16.38      3.03 o 
   7   2  13        0.98        3.84      2.04 o 
   8   2  13       13.63       13.02      2.85 o 
 -12   3  13       16.38       13.77      2.99 o 
 -11   3  13        1.85        0.89      2.01 o 
 -10   3  13       24.53       29.00      3.52 o 
  -9   3  13       32.83       40.29      4.13 o 
  -8   3  13       61.17       59.47      4.63 o 
  -7   3  13        0.46        0.39      1.36 o 
  -6   3  13       87.00       91.25      5.28 o 
  -5   3  13        9.56        9.14      2.02 o 
  -4   3  13        0.41        1.70      1.21 o 
  -3   3  13       12.93       17.24      2.77 o 
  -2   3  13       60.07       42.88      3.56 o 
  -1   3  13       14.52       12.82      2.30 o 
   0   3  13       21.67       23.72      2.66 o 
   1   3  13        6.66        7.68      1.62 o 
   2   3  13       99.80      106.94      5.12 o 
   3   3  13       17.75       19.86      4.68 o 
   4   3  13       28.10       33.22      4.92 o 
   5   3  13       52.64       61.46      7.79 o 
   6   3  13        1.54        4.47      1.74 o 
   7   3  13       42.17       45.73      4.61 o 
   8   3  13        1.17        4.27      2.42 o 
 -11   4  13       10.26        7.88      3.10 o 
 -10   4  13       12.75       12.22      3.28 o 
  -9   4  13       67.49       61.42      4.84 o 
  -8   4  13       51.47       46.55      4.90 o 
  -7   4  13       33.03       28.72      3.51 o 
  -6   4  13        8.62        8.33      2.34 o 
  -5   4  13       14.90       16.32      2.54 o 
  -4   4  13      105.89      112.50      6.21 o 
  -3   4  13        0.65        0.58      1.33 o 
  -2   4  13        1.59        4.93      1.62 o 
  -1   4  13       95.67       80.51      4.77 o 
   0   4  13       41.27       43.21      3.56 o 
   1   4  13      141.82      147.32      7.58 o 
   2   4  13        1.11        2.78      1.71 o 
   3   4  13        0.11        0.53      1.94 o 
   4   4  13        1.05        0.48      1.91 o 
   5   4  13       62.90       57.10      8.97 o 
   6   4  13       18.04       19.27      3.11 o 
   7   4  13        3.86        3.06      2.21 o 
 -10   5  13        3.84        5.14      2.65 o 
  -9   5  13       14.40       16.16      3.49 o 
  -8   5  13       30.71       28.31      4.64 o 
  -7   5  13        1.23        2.02      1.98 o 
  -6   5  13        4.45        3.94      2.07 o 
  -5   5  13       11.40        8.83      2.41 o 
  -4   5  13      110.33      133.89      8.02 o 
  -3   5  13        1.05        1.49      1.63 o 
  -2   5  13        3.95        1.39      2.11 o 
  -1   5  13        0.14        0.69      1.91 o 
   0   5  13       74.26       81.50      5.62 o 
   1   5  13       66.98       80.12      7.13 o 
   2   5  13        0.72       -1.27      1.98 o 
   3   5  13       25.95       25.39      6.45 o 
   4   5  13       27.02       26.15      4.82 o 
   5   5  13       27.71       34.15      5.69 o 
   6   5  13        0.23        5.25      2.83 o 
  -9   6  13        2.40        1.31      2.17 o 
  -8   6  13        5.57        6.86      3.76 o 
  -7   6  13       28.47       26.73      4.27 o 
  -6   6  13        2.12        2.02      2.01 o 
  -5   6  13       62.64       56.63      5.43 o 
  -4   6  13        5.56        4.40      2.25 o 
  -3   6  13       26.05       55.52      9.57 o 
  -2   6  13        1.70       -0.12      2.45 o 
  -1   6  13        1.20        1.91      2.46 o 
   0   6  13       66.98       79.12      7.19 o 
   1   6  13        0.88       -1.76      1.76 o 
   2   6  13        9.63        6.39      4.52 o 
   3   6  13        0.49        2.49      3.83 o 
   4   6  13       27.03       21.91      6.70 o 
  -7   7  13        1.00        2.67      2.88 o 
  -6   7  13        7.29        8.61      3.41 o 
  -5   7  13        0.04       -1.05      2.29 o 
  -4   7  13       15.12       15.46      4.16 o 
  -3   7  13      114.31      130.71     25.87 o 
  -2   7  13        2.71       -0.51      2.42 o 
  -1   7  13       59.72       62.70     14.44 o 
   0   7  13       67.56       84.24      6.64 o 
   1   7  13        5.93        1.18      3.12 o 
   2   7  13        0.47        1.99      4.02 o 
 -12   0  14      148.78      171.84     11.12 o 
 -11   0  14        4.53        7.78      3.39 o 
 -10   0  14       17.44       24.38      4.62 o 
  -9   0  14       45.63       51.05     10.18 o 
  -8   0  14        1.56        1.56      2.88 o 
  -7   0  14      152.86      158.45      8.64 o 
  -6   0  14       12.78       16.38      4.27 o 
  -5   0  14       38.36       35.65      5.05 o 
  -4   0  14       17.75        9.31      3.94 o 
  -3   0  14      862.27      837.93     19.76 o 
  -2   0  14       25.60       39.22      4.99 o 
  -1   0  14       15.43       12.32      3.00 o 
   0   0  14      109.95      107.79      7.77 o 
   1   0  14       32.56       44.48      5.14 o 
   2   0  14      143.32      124.92     13.11 o 
   3   0  14        3.90        0.48      3.71 o 
   4   0  14       23.00        9.64      4.98 o 
   5   0  14        7.07        5.01      2.88 o 
   6   0  14      380.04      412.68     22.89 o 
   7   0  14        4.50        4.38      3.36 o 
 -12   1  14        1.53       -0.98      1.69 o 
 -11   1  14       22.73       27.36      4.46 o 
 -10   1  14       14.39       20.18      2.91 o 
  -9   1  14        4.40        2.96      2.71 o 
  -8   1  14       19.07       17.05      2.75 o 
  -7   1  14       43.39       40.91      3.83 o 
  -6   1  14      191.96      198.08      6.89 o 
  -5   1  14       61.72       51.51      4.09 o 
  -4   1  14       25.64       20.30      2.70 o 
  -3   1  14      102.97       89.19      5.23 o 
  -2   1  14        6.57        9.48      2.01 o 
  -1   1  14      224.48      228.30      6.77 o 
   0   1  14       13.65       13.87      2.34 o 
   1   1  14        0.00        0.04      1.35 o 
   2   1  14        1.76        2.07      2.37 o 
   3   1  14        1.77        1.49      2.27 o 
   4   1  14       39.35       36.11      8.52 o 
   5   1  14        0.03        5.52      2.41 o 
   6   1  14       75.11       89.35      6.76 o 
   7   1  14       26.51       26.05      6.78 o 
 -12   2  14        2.77        2.20      2.14 o 
 -11   2  14       20.14       18.28      3.09 o 
 -10   2  14        0.64        1.84      2.26 o 
  -9   2  14      166.36      179.45      6.89 o 
  -8   2  14        2.96        2.37      1.59 o 
  -7   2  14       39.75       39.21      5.41 o 
  -6   2  14       37.16       36.43      3.57 o 
  -5   2  14      258.83      271.31      7.80 o 
  -4   2  14        9.78        7.49      1.89 o 
  -3   2  14        7.85        2.75      1.52 o 
  -2   2  14       79.44       74.99      4.73 o 
  -1   2  14        0.45       -0.90      1.44 o 
   0   2  14       38.03       33.92      3.22 o 
   1   2  14       44.67       50.90      3.91 o 
   2   2  14       30.72       30.13      4.69 o 
   3   2  14       54.93       59.66     10.63 o 
   4   2  14      123.44      136.67     11.04 o 
   5   2  14        8.64        3.57      2.42 o 
   6   2  14        0.81        4.40      1.96 o 
   7   2  14       53.70       53.18      4.85 o 
 -11   3  14        1.63        0.44      1.83 o 
 -10   3  14       11.22       10.92      3.15 o 
  -9   3  14       53.67       52.26      4.52 o 
  -8   3  14       25.67       21.10      3.12 o 
  -7   3  14       62.81       53.52      4.34 o 
  -6   3  14       99.65      112.78      7.15 o 
  -5   3  14       20.99       27.58      3.10 o 
  -4   3  14        2.37        4.26      1.61 o 
  -3   3  14        1.41        0.27      1.20 o 
  -2   3  14        7.40        4.54      1.67 o 
  -1   3  14        2.64        4.16      1.64 o 
   0   3  14        5.27        2.71      2.16 o 
   1   3  14       66.13       69.51      5.66 o 
   2   3  14       17.18       17.78      3.95 o 
   3   3  14       31.68       30.37      4.86 o 
   4   3  14        0.02        5.97      2.71 o 
   5   3  14       16.09       15.01      3.42 o 
   6   3  14        1.08        4.13      2.46 o 
   7   3  14        0.65        2.23      2.16 o 
 -10   4  14       67.89       65.55      6.25 o 
  -9   4  14       10.10        6.13      2.95 o 
  -8   4  14      252.55      272.58      9.08 o 
  -7   4  14       26.41       20.22      4.78 o 
  -6   4  14       14.00        7.77      2.05 o 
  -5   4  14       27.08       27.64      3.13 o 
  -4   4  14       62.89       76.61      5.19 o 
  -3   4  14      114.33      119.91      6.29 o 
  -2   4  14       68.32       73.59      7.40 o 
  -1   4  14      200.11      203.47      6.76 o 
   0   4  14        3.14        6.23      2.02 o 
   1   4  14       43.89       47.47      4.74 o 
   2   4  14       69.25       75.64      7.31 o 
   3   4  14        3.61        2.96      2.49 o 
   4   4  14       12.35        7.34      2.70 o 
   5   4  14        3.21        0.54      2.25 o 
   6   4  14       24.60       24.19      4.25 o 
  -9   5  14       83.62       85.78      7.26 o 
  -8   5  14        5.29        4.52      2.85 o 
  -7   5  14        3.15        3.67      2.33 o 
  -6   5  14       41.82       43.52      4.88 o 
  -5   5  14       21.89       24.72      3.82 o 
  -4   5  14       13.93       14.87      3.02 o 
  -3   5  14        0.45        2.35      1.94 o 
  -2   5  14       59.87       66.72      5.46 o 
  -1   5  14      112.21      104.94      6.81 o 
   0   5  14       14.72       14.38      3.05 o 
   1   5  14       20.19       26.28      4.81 o 
   2   5  14        2.88        4.74      4.95 o 
   3   5  14      140.04      128.99     13.66 o 
   4   5  14        7.47        7.66      3.75 o 
   5   5  14        1.84        3.16      3.32 o 
  -8   6  14      250.50      261.68     12.71 o 
  -7   6  14       26.22       32.75      4.53 o 
  -6   6  14        4.38        4.21      2.67 o 
  -5   6  14        8.42        6.54      2.55 o 
  -4   6  14        0.00        0.61      1.96 o 
  -3   6  14        8.09        4.41      2.66 o 
  -2   6  14        1.57        0.11      2.26 o 
  -1   6  14       18.62       10.00      3.46 o 
   0   6  14       15.70       14.22      9.11 o 
   1   6  14      126.08      122.00     12.99 o 
   3   6  14        7.55        3.11      4.38 o 
  -5   7  14        2.85        5.13      4.27 o 
  -4   7  14        1.12        0.25      5.04 o 
  -3   7  14        2.35        0.09      2.67 o 
  -2   7  14       29.30       24.88      6.28 o 
  -1   7  14       29.17       34.76      7.83 o 
   0   7  14       44.45       58.84      6.89 o 
 -11   1  15        8.73        6.01      2.54 o 
 -10   1  15       15.56       14.09      2.74 o 
  -9   1  15      104.51      116.39      9.19 o 
  -8   1  15       76.71       87.70      5.77 o 
  -7   1  15       20.99       19.44      2.80 o 
  -6   1  15        5.69        3.65      1.74 o 
  -5   1  15        9.09        7.93      1.90 o 
  -4   1  15        2.94        2.72      1.59 o 
  -3   1  15        0.05       -0.13      1.23 o 
  -2   1  15       80.26       86.99      5.34 o 
  -1   1  15       17.94       15.55      3.24 o 
   0   1  15        8.42        8.69      2.17 o 
   1   1  15       42.60       43.31      5.88 o 
   2   1  15       42.03       39.55      6.97 o 
   3   1  15       25.20       22.77      4.53 o 
   4   1  15       40.22       34.21      7.93 o 
   5   1  15        1.31       -0.12      2.70 o 
   6   1  15        6.72        5.89      4.34 o 
 -11   2  15        0.27        0.52      1.72 o 
 -10   2  15      102.55      111.25      6.83 o 
  -9   2  15       21.78       16.51      3.97 o 
  -8   2  15       49.27       46.26      4.26 o 
  -7   2  15       72.61       76.81      6.33 o 
  -6   2  15        0.60        1.30      1.32 o 
  -5   2  15        5.77        6.23      2.11 o 
  -4   2  15        0.80       -0.56      1.66 o 
  -3   2  15        1.00       -1.32      1.32 o 
  -2   2  15       35.90       26.52      3.08 o 
  -1   2  15       49.43       41.72      3.70 o 
   0   2  15        0.14        0.24      1.47 o 
   1   2  15       20.55       21.53      3.42 o 
   2   2  15      139.38      135.56     11.30 o 
   3   2  15        6.84        5.02      3.09 o 
   4   2  15        0.10        0.88      3.01 o 
   5   2  15        7.78        5.79      3.31 o 
   6   2  15        2.94        0.53      2.18 o 
 -10   3  15        0.92       -0.68      1.76 o 
  -9   3  15       26.19       27.66      3.71 o 
  -8   3  15       42.03       41.69      5.55 o 
  -7   3  15        1.40       -0.10      1.90 o 
  -6   3  15       29.83       35.96      3.69 o 
  -5   3  15       12.67       15.62      3.03 o 
  -4   3  15       58.16       54.82      4.37 o 
  -3   3  15       69.85       71.07      4.90 o 
  -2   3  15        0.04        0.85      1.63 o 
  -1   3  15        1.90       -0.93      1.49 o 
   0   3  15       50.65       61.90      5.05 o 
   1   3  15        1.24       -1.35      3.24 o 
   2   3  15       23.35       21.11      6.42 o 
   3   3  15       22.50       19.77      5.17 o 
   4   3  15       10.26       12.09      3.98 o 
   5   3  15        0.79        0.70      2.78 o 
 -10   4  15        1.62       -0.23      2.18 o 
  -9   4  15       38.15       44.64      5.37 o 
  -8   4  15        3.62        1.82      1.97 o 
  -7   4  15       10.25        7.27      2.29 o 
  -6   4  15        1.98        4.81      1.99 o 
  -5   4  15       23.89       27.87      5.58 o 
  -4   4  15       25.45       25.42      4.30 o 
  -3   4  15       33.36       37.11      3.80 o 
  -2   4  15       66.62       63.61      4.65 o 
  -1   4  15       13.85       21.09      2.92 o 
   0   4  15       10.99        9.32      4.41 o 
   1   4  15       14.36       17.37      5.46 o 
   2   4  15        0.03       -1.79      2.39 o 
   3   4  15       14.74        9.68      4.00 o 
   4   4  15       25.11       21.84      5.08 o 
   5   4  15        9.96        9.71      4.05 o 
  -8   5  15       58.27       64.19     10.38 o 
  -7   5  15        9.65        8.18      2.93 o 
  -6   5  15        3.09        2.03      2.37 o 
  -5   5  15       45.07       51.78     10.91 o 
  -4   5  15       55.99       57.39      5.58 o 
  -3   5  15        1.06        0.50      2.08 o 
  -2   5  15       15.96       11.47      3.76 o 
  -1   5  15      146.16      166.76      9.44 o 
   0   5  15      166.91      170.98      7.71 o 
   1   5  15       40.30       44.12      5.92 o 
   2   5  15        0.01       -3.80      3.80 o 
   3   5  15        1.29        1.75      4.88 o 
  -6   6  15       17.63       17.37      3.78 o 
  -5   6  15       60.13       67.24      6.28 o 
  -4   6  15        0.09       -0.22      2.09 o 
  -3   6  15        0.01        3.01      2.56 o 
  -2   6  15       63.23       69.81      7.48 o 
  -1   6  15        4.03        2.71      2.85 o 
   0   6  15       77.70       69.80     16.03 o 
   1   6  15       31.04       45.52      9.16 o 
 -11   0  16       53.98       60.20      7.65 o 
 -10   0  16      360.95      407.63     15.98 o 
  -9   0  16        0.66        1.19      2.42 o 
  -8   0  16       21.80       15.48      4.34 o 
  -7   0  16        0.03        1.15      2.24 o 
  -6   0  16        0.80        1.95      3.62 o 
  -5   0  16       92.81       88.83      8.13 o 
  -4   0  16      292.69      274.53     19.17 o 
  -3   0  16        2.50       -0.43      1.90 o 
  -2   0  16       13.19        2.37      2.52 o 
  -1   0  16      265.96      253.83     11.12 o 
   0   0  16       36.54       40.39      7.39 o 
   1   0  16        2.44        7.30      4.59 o 
   2   0  16      217.64      226.28     17.06 o 
   3   0  16       74.43       68.87     10.67 o 
   4   0  16       42.81       43.08      9.78 o 
   5   0  16       39.88       32.53      8.42 o 
 -10   1  16        0.21        0.49      1.79 o 
  -9   1  16        0.76        2.90      1.92 o 
  -8   1  16        0.04        0.84      1.58 o 
  -7   1  16       60.30       78.56      6.69 o 
  -6   1  16      168.95      180.39      6.92 o 
  -5   1  16       44.25       51.33      4.44 o 
  -4   1  16       54.44       66.79      5.84 o 
  -3   1  16      160.04      141.98      6.37 o 
  -2   1  16        0.38        1.34      1.64 o 
  -1   1  16        5.23        4.45      1.78 o 
   0   1  16        1.95        2.66      1.80 o 
   1   1  16      156.23      196.14     10.77 o 
   2   1  16       80.99       98.37      9.08 o 
   3   1  16       17.02       16.12      4.53 o 
   4   1  16        0.05       -1.73      2.84 o 
   5   1  16        0.31        2.23      3.17 o 
 -10   2  16        1.48        2.19      1.87 o 
  -9   2  16       25.63       36.97      4.18 o 
  -8   2  16        8.93        8.62      2.47 o 
  -7   2  16      105.37      111.60      6.55 o 
  -6   2  16       14.94       17.24      2.80 o 
  -5   2  16       70.86       73.23      7.68 o 
  -4   2  16        1.98       -0.44      1.45 o 
  -3   2  16      315.87      315.26     11.83 o 
  -2   2  16        9.75        7.52      2.07 o 
  -1   2  16        4.58       10.53      2.22 o 
   0   2  16        0.20        0.72      1.61 o 
   1   2  16       15.81       17.68      4.29 o 
   2   2  16        1.95        2.97      2.96 o 
   3   2  16        2.46        8.20      5.35 o 
   4   2  16       15.84       11.83      4.09 o 
   5   2  16        7.70        2.64      3.48 o 
  -9   3  16        5.07        7.43      2.56 o 
  -8   3  16        7.93        3.56      3.77 o 
  -7   3  16        0.02        0.81      1.85 o 
  -6   3  16       72.45       75.21      5.41 o 
  -5   3  16       22.38       26.83      3.44 o 
  -4   3  16        3.38        3.46      2.32 o 
  -3   3  16        4.84        4.08      2.05 o 
  -2   3  16       65.99       71.31      6.06 o 
  -1   3  16       20.08       26.10      3.32 o 
   0   3  16       12.35        9.68      3.68 o 
   1   3  16        0.74        1.46      3.12 o 
   2   3  16       24.10       17.87      6.94 o 
   3   3  16        0.00        1.37      3.71 o 
   4   3  16       15.10       17.63      4.92 o 
  -8   4  16       36.12       34.50      5.31 o 
  -7   4  16        5.05        1.73      2.37 o 
  -6   4  16       27.95       31.93      3.81 o 
  -5   4  16        2.70        3.49      2.21 o 
  -4   4  16        1.75        1.09      1.92 o 
  -3   4  16       61.43       56.16      4.65 o 
  -2   4  16        2.38        1.97      1.96 o 
  -1   4  16       19.44       18.52      3.13 o 
   0   4  16       59.94       64.17      8.76 o 
   1   4  16       68.38       68.07      7.58 o 
   2   4  16       55.35       58.82      8.03 o 
   3   4  16        0.02        2.61      4.38 o 
  -7   5  16       28.23       20.42      7.74 o 
  -6   5  16        2.57        3.41      2.66 o 
  -5   5  16       11.46        4.61      3.60 o 
  -4   5  16        2.58        0.96      2.31 o 
  -3   5  16        7.93        4.62      2.35 o 
  -2   5  16        2.59        4.35      2.47 o 
  -1   5  16       15.10       21.37      6.55 o 
   0   5  16       92.25       94.84      8.73 o 
   1   5  16       32.84       41.22      8.97 o 
  -3   6  16        8.53        4.48      3.18 o 
  -2   6  16        3.09        5.51      3.47 o 
  -9   1  17       28.08       29.32      3.83 o 
  -8   1  17        3.70        0.45      1.98 o 
  -7   1  17       25.39       22.66      3.36 o 
  -6   1  17       61.42       69.69      5.48 o 
  -5   1  17       20.99       19.04      2.94 o 
  -4   1  17        3.99        1.37      1.65 o 
  -3   1  17        9.53        9.76      2.35 o 
  -2   1  17        5.19        3.84      1.88 o 
  -1   1  17       22.25       23.43      3.04 o 
   0   1  17       88.46       72.83     10.61 o 
   1   1  17        0.09       -3.12      4.09 o 
   2   1  17       25.26       20.05      5.00 o 
   3   1  17       30.07       31.92      9.76 o 
   4   1  17        6.23        1.25      3.60 o 
  -9   2  17       20.96       23.90      3.60 o 
  -8   2  17       45.45       43.60      5.22 o 
  -7   2  17        8.13        8.58      2.36 o 
  -6   2  17       26.45       28.94      3.66 o 
  -5   2  17        0.05       -0.28      1.63 o 
  -4   2  17       27.63       25.09      3.69 o 
  -3   2  17       46.92       50.77      4.51 o 
  -2   2  17        0.00       -1.53      1.53 o 
  -1   2  17        2.73        2.55      2.04 o 
   0   2  17        7.07       10.66      3.22 o 
   1   2  17      130.95      139.32     11.07 o 
   2   2  17        0.01       -1.42      2.90 o 
   3   2  17       14.44       10.44      4.13 o 
  -8   3  17       21.86       25.56      3.71 o 
  -7   3  17       11.98       13.29      3.17 o 
  -6   3  17        1.89        1.93      2.08 o 
  -5   3  17        3.82        2.85      2.01 o 
  -4   3  17        1.29        2.33      1.80 o 
  -3   3  17        1.58        3.32      2.02 o 
  -2   3  17        0.05       -0.20      1.80 o 
  -1   3  17      150.37      164.82      7.06 o 
   0   3  17       50.33       52.59      6.45 o 
   1   3  17       19.90       15.99      4.34 o 
   2   3  17       16.28       16.07      4.66 o 
  -7   4  17       22.55       21.41      4.10 o 
  -6   4  17       20.91       27.16      3.87 o 
  -5   4  17        1.62        1.62      2.07 o 
  -4   4  17        4.23        4.12      2.28 o 
  -3   4  17       28.78       30.12      3.74 o 
  -2   4  17       30.11       34.60      4.14 o 
  -1   4  17      131.92      161.83      7.67 o 
   0   4  17       12.49       13.95      3.53 o 
   1   4  17        4.27       -3.87      7.58 o 
  -4   5  17        0.91       -1.94      1.94 o 
  -3   5  17        6.95        8.12      2.94 o 
  -2   5  17       10.32        8.57      2.92 o 
  -1   5  17       47.43       44.14      8.54 o 
  -8   0  18      364.97      403.26     16.14 o 
  -7   0  18       42.09       40.27      6.10 o 
  -6   0  18        1.87        2.98      3.72 o 
  -5   0  18       16.10       15.91      6.81 o 
  -4   0  18       12.47        4.52      2.95 o 
  -3   0  18      133.56      150.57     14.07 o 
  -2   0  18      117.13      106.54      9.30 o 
  -1   0  18        6.57        5.32      3.32 o 
   0   0  18       27.16       48.35      9.98 o 
   1   0  18      136.23      155.81     16.94 o 
   2   0  18        3.82       -3.97      3.97 o 
  -8   1  18        0.26        0.56      2.14 o 
  -7   1  18       15.49       17.06      4.38 o 
  -6   1  18        6.84        5.06      2.18 o 
  -5   1  18        1.76        1.63      1.69 o 
  -4   1  18       72.21       64.40      5.25 o 
  -3   1  18       32.86       35.97      4.04 o 
  -2   1  18      250.75      313.36     11.52 o 
  -1   1  18        7.61        6.82      2.53 o 
   0   1  18        2.28        4.80      3.78 o 
   1   1  18       44.33       48.83      7.14 o 
   2   1  18        5.08        2.27      3.10 o 
  -7   2  18      111.80      119.92      7.96 o 
  -6   2  18        8.74       10.48      2.73 o 
  -5   2  18        3.92        3.08      2.66 o 
  -4   2  18        1.78        0.19      2.46 o 
  -3   2  18      252.58      276.32     10.76 o 
  -2   2  18       36.28       36.66      4.05 o 
  -1   2  18       67.44       64.94      5.34 o 
   0   2  18        3.41       -1.52      2.94 o 
   1   2  18        0.65        1.08      2.87 o 
  -6   3  18        0.25        2.55      2.01 o 
  -5   3  18        0.04        0.31      1.95 o 
  -4   3  18       16.38       15.38      3.02 o 
  -3   3  18        0.86        1.17      2.18 o 
  -2   3  18       20.10       16.52      4.76 o 
  -1   3  18        2.48        0.88      2.72 o 
   0   3  18       46.56       81.53     12.77 o 
  -4   4  18       48.95       40.21      8.78 o 
  -3   4  18       23.77       18.58      4.65 o 
  -2   4  18       32.30       30.96      8.01 o 
  -6   1  19        3.65        3.42      3.04 o 
  -5   1  19        3.02        3.88      2.19 o 
  -4   1  19        6.66        3.76      2.39 o 
  -3   1  19       14.10       15.79      3.34 o 
  -2   1  19        0.80       -1.93      1.93 o 
  -1   1  19       11.80        7.84      3.79 o 
  -4   2  19        1.52        4.24      2.34 o 
  -3   2  19       35.41       38.52      5.23 o 
  -2   2  19       71.52       83.20      6.19 o 
                                                 
